# Supplementary material for: Metformin Affects the Transcriptomic Profile of Chicken Ovarian Cancer Cells
Source: Genes (Basel). 2021 Dec 23;13(1):30. doi: 10.3390/genes13010030 (PMC8774788; doi:10.3390/genes13010030)
Supplement: Supplementary file 1 [file genes-13-00030-s001.zip]

Archive with 3 entries (3 files):
-  Supplementary Dataset.xlsx
- Supplementary Figure S1.jpg
- Supplementary Figure S2.jpg
