# Supplementary material for: Metformin Affects the Transcriptomic Profile of Chicken Ovarian Cancer Cells
Source: Genes (Basel). 2021 Dec 23;13(1):30. doi: 10.3390/genes13010030 (PMC8774788; doi:10.3390/genes13010030)
Supplement: Supplementary file 1 [file genes-13-00030-s001.zip › Supplementary Dataset.xlsx]

## Sheet: T1- DEGS
Gene Id	Gene name	log2FoldChange	PValue	FDR
ENSGALG00000036297	ABHD8	-6.5	6.12e-05	0.0076
ENSGALG00000017184	MMP7	-5.4	6.07e-08	0
ENSGALG00000030920	APOC3	-5.3	1.55e-06	0.0006
ENSGALG00000052674		-4.8	9.79e-05	0.0101
ENSGALG00000014280	AICDA	-4.8	0.000393494	0.0247
ENSGALG00000005842	GDPD2	-4.5	2.28e-05	0.0038
ENSGALG00000007114	APOA1	-4.4	5.28e-05	0.0067
ENSGALG00000053764	CYYR1	-4.2	0.000823597	0.0401
ENSGALG00000016324	GSTA4	-3.9	0.00012959	0.012
ENSGALG00000049835	S1PR3	-3.7	1.96e-05	0.0035
ENSGALG00000053738		-3.7	0.00109481	0.0473
ENSGALG00000025876	THPO	-3.6	1.04e-05	0.0023
ENSGALG00000049616	TTLL2	-3.5	0.000207245	0.0169
ENSGALG00000051213	DUSP21	-3.4	0.000114567	0.0109
ENSGALG00000019060	MMP27	-3.2	0.000354749	0.0227
ENSGALG00000019718	KRT13	-3.2	0.00106165	0.0467
ENSGALG00000007078	ENTPD1	-3.1	4.6e-06	0.0013
ENSGALG00000001171	SEMA6B	-3.1	0.000108084	0.0107
ENSGALG00000047182	ACHE	-3	0.000165733	0.0142
ENSGALG00000038243		-3	0.000956613	0.0445
ENSGALG00000050651		-2.9	4.12e-06	0.0012
ENSGALG00000031786	BLVRA	-2.9	8.19e-05	0.0088
ENSGALG00000041312		-2.9	0.000845673	0.0408
ENSGALG00000011743	SMCO3	-2.8	9.46e-08	0.0001
ENSGALG00000001716	C10H15ORF59	-2.8	3.05e-05	0.0045
ENSGALG00000047432		-2.8	9.32e-05	0.0097
ENSGALG00000053836	SIPA1	-2.7	3.73e-05	0.0051
ENSGALG00000035182	CMKLR1	-2.7	0.000222154	0.0174
ENSGALG00000011717		-2.6	0.000282694	0.0203
ENSGALG00000029795	FAM131A	-2.5	6.04e-09	0
ENSGALG00000050887	CACNB3	-2.5	3.19e-07	0.0002
ENSGALG00000016502	TP53I3	-2.5	0.000107077	0.0107
ENSGALG00000052546	HIF3A	-2.5	0.000396212	0.0247
ENSGALG00000043772		-2.4	6.87e-05	0.0079
ENSGALG00000054818		-2.4	0.000111099	0.0109
ENSGALG00000017046	POSTN	-2.4	0.00011291	0.0109
ENSGALG00000014910	COLEC12	-2.4	0.000200438	0.0164
ENSGALG00000009179	TNFSF10	-2.4	0.000250991	0.0186
ENSGALG00000016221	EFHC2	-2.3	1.56e-07	0.0001
ENSGALG00000052385		-2.3	0.000376814	0.024
ENSGALG00000042077	HIC1	-2.3	0.000636746	0.0335
ENSGALG00000049549		-2.2	1.82e-05	0.0034
ENSGALG00000051848	KIF5A	-2.2	2.6e-05	0.0041
ENSGALG00000043544		-2.2	0.000338319	0.0222
ENSGALG00000035228		-2.2	0.000464255	0.0277
ENSGALG00000051730		-2.2	0.00056978	0.0311
ENSGALG00000041577	ITGA4	-2.2	0.000587478	0.0316
ENSGALG00000006934	PATZ1	-2.1	3.09e-08	0
ENSGALG00000045738		-2.1	2.66e-05	0.0041
ENSGALG00000023120	SULT1B1	-2.1	6.44e-05	0.0076
ENSGALG00000039022	PDE1B	-2.1	0.000488397	0.0288
ENSGALG00000043190		-2.1	0.00052956	0.0303
ENSGALG00000048102		-2	8.8e-05	0.0094
ENSGALG00000029624	DHRS4	-2	9.37e-08	0.0001
ENSGALG00000037014	TSNARE1	-2	0.000300253	0.0207
ENSGALG00000003913	MCEE	-1.9	1.73e-10	0
ENSGALG00000010703	DGLUCY	-1.9	4.02e-07	0.0002
ENSGALG00000008291	AP3S2	-1.9	4.98e-06	0.0014
ENSGALG00000007382	CDA	-1.9	2.87e-05	0.0043
ENSGALG00000047773		-1.9	7.39e-05	0.0081
ENSGALG00000047017	PHYHIP	-1.9	0.000394482	0.0247
ENSGALG00000009601	NELL2	-1.9	0.000428217	0.026
ENSGALG00000005974	COL6A1	-1.9	0.000950731	0.0445
ENSGALG00000012639	MTERF2	-1.9	0.00119181	0.0493
ENSGALG00000003675	PRKAR1B	-1.8	6.25e-10	0
ENSGALG00000007993	DCX	-1.8	1.68e-05	0.0032
ENSGALG00000007907	CCDC157	-1.8	8.85e-05	0.0094
ENSGALG00000033974	HGF	-1.8	0.000278853	0.0203
ENSGALG00000008114	SFXN2	-1.8	0.000336239	0.0221
ENSGALG00000045063	LRP2BP	-1.8	0.00081864	0.04
ENSGALG00000053862		-1.8	0.000958286	0.0445
ENSGALG00000019866	PFN4	-1.8	0.00105068	0.0467
ENSGALG00000047242	MAST1	-1.8	0.00117487	0.0491
ENSGALG00000041514		-1.7	1.6e-05	0.0031
ENSGALG00000016441		-1.7	9.88e-05	0.0101
ENSGALG00000005994	DERL3	-1.7	0.00050061	0.0291
ENSGALG00000048038		-1.7	0.000767452	0.0379
ENSGALG00000034399	TNS2	-1.7	0.00106469	0.0467
ENSGALG00000047168		-1.6	3.79e-06	0.0012
ENSGALG00000037256	GTPBP3	-1.6	4.67e-05	0.0061
ENSGALG00000002386	TMEM8B	-1.6	0.000143492	0.0127
ENSGALG00000037377	TULP4	-1.6	0.000275405	0.0202
ENSGALG00000030164	ECH1	-1.6	0.000314803	0.0214
ENSGALG00000003914	CALR3	-1.6	0.000550965	0.0306
ENSGALG00000004614	NPL	-1.6	0.0006708	0.0346
ENSGALG00000016636	ARSH	-1.6	0.0010056	0.0461
ENSGALG00000054783	NDRG1	-1.6	0.00115959	0.0489
ENSGALG00000006775	TGM2	-1.6	0.00116836	0.049
ENSGALG00000051419		-1.6	0.00118723	0.0493
ENSGALG00000004662	DISP3	-1.5	4.7e-06	0.0013
ENSGALG00000003313		-1.5	2.6e-05	0.0041
ENSGALG00000033966	TENM4	-1.5	3.51e-05	0.0049
ENSGALG00000003224	HSF4	-1.5	6e-05	0.0075
ENSGALG00000008229	ALDH7A1	-1.5	0.000126003	0.0118
ENSGALG00000003155	SRR	-1.5	0.000290151	0.0205
ENSGALG00000051754	KRT17	-1.5	0.000504056	0.0291
ENSGALG00000049949		-1.5	0.000687281	0.0351
ENSGALG00000048210		-1.5	0.00121235	0.0498
ENSGALG00000011497	PECR	-1.5	4.13e-07	0.0002
ENSGALG00000030592		-1.5	1.59e-06	0.0006
ENSGALG00000047483	C1QTNF6	-1.5	8.49e-06	0.002
ENSGALG00000015179	CEP78	-1.5	0.000921439	0.0435
ENSGALG00000046826	GYS1	-1.5	0.001192	0.0493
ENSGALG00000033758		-1.4	2.07e-05	0.0036
ENSGALG00000029747	ST3GAL4	-1.4	2.27e-05	0.0038
ENSGALG00000053036		-1.4	0.000126391	0.0118
ENSGALG00000003201	FBXL8	-1.4	0.000139707	0.0125
ENSGALG00000042297	ANKRD13D	-1.4	0.000544303	0.0304
ENSGALG00000021658	PAFAH2	-1.4	0.000565621	0.031
ENSGALG00000002484	CRYM	-1.4	0.000684462	0.035
ENSGALG00000050497		-1.4	0.000714604	0.0362
ENSGALG00000030153		-1.4	0.000960594	0.0445
ENSGALG00000030918	RBM3	-1.3	1.03e-11	0
ENSGALG00000049533		-1.3	5.63e-08	0
ENSGALG00000009655	AADAT	-1.3	8.36e-06	0.002
ENSGALG00000043926		-1.3	1.07e-05	0.0023
ENSGALG00000005128	PTPDC1	-1.3	2.13e-05	0.0037
ENSGALG00000038639	AGBL5	-1.3	3.53e-05	0.0049
ENSGALG00000016500	FKBP1B	-1.3	6.67e-05	0.0078
ENSGALG00000016105	DYSF	-1.3	8.66e-05	0.0093
ENSGALG00000008564	NSUN6	-1.3	0.000112678	0.0109
ENSGALG00000005452	TADA2A	-1.3	0.000251909	0.0186
ENSGALG00000031758	SUGCT	-1.3	0.000451319	0.0271
ENSGALG00000036743	MGAT3	-1.3	0.000560529	0.0309
ENSGALG00000051401	RASIP1	-1.3	0.00111866	0.0478
ENSGALG00000013628	C6orf62	-1.2	1.02e-05	0.0023
ENSGALG00000004234	PGGHG	-1.2	2.57e-05	0.0041
ENSGALG00000041949	AAMDC	-1.2	2.67e-05	0.0041
ENSGALG00000048230		-1.2	6.36e-05	0.0076
ENSGALG00000038608	HSPB11	-1.2	0.000131604	0.012
ENSGALG00000015275	NIT2	-1.2	0.000343897	0.0224
ENSGALG00000054227		-1.2	0.000541446	0.0304
ENSGALG00000033271	PFKM	-1.2	0.000626298	0.0333
ENSGALG00000003065	NECAB3	-1.2	0.000765869	0.0379
ENSGALG00000003258	DNAAF1	-1.2	0.000898435	0.0428
ENSGALG00000005336	GUK1	-1.2	0.00106462	0.0467
ENSGALG00000021345	B3GNT9	-1.2	0.00113409	0.0482
ENSGALG00000009421	SRSF5	-1.1	3.16e-06	0.0011
ENSGALG00000030849		-1.1	9.41e-06	0.0021
ENSGALG00000004081	TMCO4	-1.1	4.76e-05	0.0062
ENSGALG00000005229	DPH5	-1.1	7.18e-05	0.008
ENSGALG00000035047		-1.1	0.00014671	0.0129
ENSGALG00000045634	XKR5	-1.1	0.000194997	0.0161
ENSGALG00000015977	SMOX	-1.1	0.00021281	0.017
ENSGALG00000015939	THNSL2	-1.1	0.000632285	0.0335
ENSGALG00000006830	CHID1	-1.1	0.00101339	0.0461
ENSGALG00000002240	C3orf18	-1	3.66e-08	0
ENSGALG00000008780	CTBS	-1	3.12e-05	0.0046
ENSGALG00000004153	NADSYN1	-1	6.44e-05	0.0076
ENSGALG00000030866	CPQ	-1	0.00041107	0.0254
ENSGALG00000034048	BCL11A	-1	0.000538831	0.0304
ENSGALG00000046235		-1	0.00058115	0.0315
ENSGALG00000033137	TLDC1	-1	0.000825379	0.0401
ENSGALG00000017015	RNASEH2B	-1	0.00102479	0.0461
ENSGALG00000038242	CACNA2D2	-1	0.0010604	0.0467
ENSGALG00000053073	NTPCR	-1	0.00118629	0.0493
ENSGALG00000011522	TRMT61A	-0.9	6.99e-05	0.0079
ENSGALG00000000966	NPHP4	-0.9	0.000416419	0.0254
ENSGALG00000005236	FARSB	-0.9	0.000190478	0.0159
ENSGALG00000010716	AGA	-0.9	0.000212448	0.017
ENSGALG00000015806	RARS2	-0.9	0.000299858	0.0207
ENSGALG00000054561		-0.9	0.000348505	0.0226
ENSGALG00000033790	MAN2A2	-0.9	0.000349671	0.0226
ENSGALG00000017135	CRYL1	-0.9	0.000586642	0.0316
ENSGALG00000039541	SH3GLB2	-0.9	0.000639706	0.0336
ENSGALG00000000618	ZCCHC17	-0.8	3.38e-06	0.0011
ENSGALG00000003498	TAF8	-0.8	6.58e-05	0.0077
ENSGALG00000054718	FLNA	-0.8	7.23e-05	0.008
ENSGALG00000017097	MTIF3	-0.8	0.000298269	0.0207
ENSGALG00000035629	GRAMD1C	-0.8	0.00032249	0.0215
ENSGALG00000008785	MCCC1	-0.8	0.000634566	0.0335
ENSGALG00000001852	LRWD1	-0.8	0.000647501	0.0338
ENSGALG00000050288	DCP1B	-0.8	0.000704041	0.0358
ENSGALG00000013874	PEX7	-0.8	0.000729423	0.0368
ENSGALG00000008819	LRSAM1	-0.8	0.000755553	0.0378
ENSGALG00000000581	DDX42	-0.8	0.00079781	0.0392
ENSGALG00000002388	NIPSNAP2	-0.8	0.000990207	0.0456
ENSGALG00000006566	TBCCD1	-0.8	0.00109997	0.0473
ENSGALG00000010671	HNRNPU	-0.7	0.000217998	0.0173
ENSGALG00000040696	PRCC	-0.7	0.000263515	0.0194
ENSGALG00000003941	FUBP3	-0.7	0.000449625	0.0271
ENSGALG00000011184	HNRNPD	-0.7	0.000524682	0.0302
ENSGALG00000009587	GPHN	-0.7	0.000960402	0.0445
ENSGALG00000000611		0.7	0.00106256	0.0467
ENSGALG00000050337		0.7	0.000188495	0.0159
ENSGALG00000037040		0.7	0.000553345	0.0306
ENSGALG00000012919	YARS2	0.7	0.00109432	0.0473
ENSGALG00000011444		0.8	3.19e-05	0.0046
ENSGALG00000004216	TOR3A	0.8	0.00103951	0.0464
ENSGALG00000040248	PLEKHF2	0.8	0.000237901	0.018
ENSGALG00000009075		0.8	0.000323337	0.0215
ENSGALG00000032915	CHPF	0.9	3.57e-05	0.005
ENSGALG00000003712	RAPGEF1	0.9	0.000141849	0.0126
ENSGALG00000004738	GLE1	0.9	0.000251453	0.0186
ENSGALG00000001117	PFKFB2	0.9	0.000414077	0.0254
ENSGALG00000048776		0.9	0.00116052	0.0489
ENSGALG00000042858	FAM8A1	0.9	2.1e-05	0.0037
ENSGALG00000012721	C2H6orf52	1	8.45e-07	0.0004
ENSGALG00000036117	TENT5B	1	9.53e-05	0.0099
ENSGALG00000016906	SPRY2	1	0.000504802	0.0291
ENSGALG00000039983	EEPD1	1	0.00109671	0.0473
ENSGALG00000002164	DDX59	1	0.00120178	0.0495
ENSGALG00000044519	COA8	1	1.09e-05	0.0023
ENSGALG00000042375		1	1.38e-05	0.0028
ENSGALG00000003247	NFYA	1.1	0.000136469	0.0123
ENSGALG00000008368	RAD18	1.1	0.000242638	0.0183
ENSGALG00000011917	PPM1A	1.1	0.000495753	0.0291
ENSGALG00000005291		1.1	0.000503445	0.0291
ENSGALG00000030941	KIAA1324	1.1	0.000504541	0.0291
ENSGALG00000023772	HSPB7	1.1	0.00107924	0.0472
ENSGALG00000007798	SHQ1	1.1	0.00110093	0.0473
ENSGALG00000006682	BEND7	1.1	5.11e-07	0.0002
ENSGALG00000006856	CD151	1.1	0.00080878	0.0397
ENSGALG00000041790	SAMD4A	1.2	1.74e-05	0.0033
ENSGALG00000011145	TRIL	1.2	3.94e-05	0.0054
ENSGALG00000006796	SRPX2	1.2	7.76e-05	0.0084
ENSGALG00000040619	BAAT	1.3	0.00011447	0.0109
ENSGALG00000051645	CDC6	1.3	0.000161386	0.0139
ENSGALG00000004721		1.3	0.00022978	0.0175
ENSGALG00000011715	HSPA2	1.3	0.000284628	0.0203
ENSGALG00000001862	ST6GALNAC1	1.3	0.000354618	0.0227
ENSGALG00000012850	RAB19	1.3	0.000433923	0.0262
ENSGALG00000042645	PARD3B	1.3	0.00102648	0.0461
ENSGALG00000007191	TK1	1.3	9.44e-06	0.0021
ENSGALG00000054143		1.3	0.00098576	0.0455
ENSGALG00000046412		1.4	5.14e-05	0.0066
ENSGALG00000003285	CDHR2	1.4	0.000170012	0.0145
ENSGALG00000040794	CCNE2	1.4	0.000189503	0.0159
ENSGALG00000048399		1.4	0.000225538	0.0174
ENSGALG00000028341		1.4	0.000323252	0.0215
ENSGALG00000047313		1.4	0.000952093	0.0445
ENSGALG00000034716	HEY2	1.4	0.00116354	0.0489
ENSGALG00000028037	FOS	1.4	4.44e-05	0.0059
ENSGALG00000038776	SYDE2	1.4	0.00022949	0.0175
ENSGALG00000000280	EFNA5	1.5	8.31e-09	0
ENSGALG00000045436		1.5	0.000472709	0.028
ENSGALG00000028326	HSD11B2	1.6	6.21e-05	0.0076
ENSGALG00000030803		1.6	0.00103508	0.0464
ENSGALG00000050257		1.6	0.00113648	0.0482
ENSGALG00000040880	EDN3	1.6	0.00111946	0.0478
ENSGALG00000054733		1.7	4.6e-05	0.0061
ENSGALG00000002987	SERPINF2	1.7	0.000180176	0.0153
ENSGALG00000017272	VWF	1.7	0.00102629	0.0461
ENSGALG00000001445	FABP6	1.7	7.06e-05	0.008
ENSGALG00000002015	SNCG	1.8	2.33e-06	0.0008
ENSGALG00000000048		1.8	6.96e-05	0.0079
ENSGALG00000052426		1.8	0.00021862	0.0173
ENSGALG00000045842		1.8	0.000899061	0.0428
ENSGALG00000008661	CYR61	1.8	2.73e-05	0.0042
ENSGALG00000039249		1.9	0.000599481	0.0321
ENSGALG00000048064		1.9	0.000656809	0.0341
ENSGALG00000010352	ARHGEF26	1.9	0.000868967	0.0418
ENSGALG00000044404		1.9	0.00101699	0.0461
ENSGALG00000002203	FGF18	2	4.25e-07	0.0002
ENSGALG00000042153	APC2	2	6.12e-06	0.0016
ENSGALG00000004066	HTR6	2	0.000161139	0.0139
ENSGALG00000038283		2	2.52e-05	0.0041
ENSGALG00000023692		2	0.000131077	0.012
ENSGALG00000043355		2	0.000157912	0.0138
ENSGALG00000007320	FXYD2	2	0.000225841	0.0174
ENSGALG00000001021	MYOCD	2	0.00054542	0.0304
ENSGALG00000023355	TMEM154	2	0.000761363	0.0379
ENSGALG00000005790		2	9.12e-07	0.0004
ENSGALG00000038748	RSRP1	2	4.35e-05	0.0059
ENSGALG00000026263	RGS8	2	6.39e-05	0.0076
ENSGALG00000015615	DOK7	2	0.000881882	0.0423
ENSGALG00000048954	DMP1	2.1	4.11e-06	0.0012
ENSGALG00000004860	RASD1	2.1	4.3e-06	0.0013
ENSGALG00000054170		2.1	7.49e-06	0.0019
ENSGALG00000037253		2.1	0.000126748	0.0118
ENSGALG00000046427	SAMD14	2.1	0.000611278	0.0326
ENSGALG00000045776	CPN2	2.1	0.000106612	0.0107
ENSGALG00000049511	AMIGO3	2.1	0.000285511	0.0203
ENSGALG00000017316	UCP3	2.1	0.000541262	0.0304
ENSGALG00000003242	STAR	2.1	0.000762956	0.0379
ENSGALG00000015877	SH3BGRL2	2.2	0.000386518	0.0245
ENSGALG00000002638		2.2	1.05e-05	0.0023
ENSGALG00000016173	UBASH3A	2.2	0.000731548	0.0368
ENSGALG00000028975		2.2	3.54e-07	0.0002
ENSGALG00000050532	B3GNT3	2.2	0.000130154	0.012
ENSGALG00000038760		2.2	0.00029701	0.0207
ENSGALG00000052043		2.2	0.000917073	0.0434
ENSGALG00000012545	CYTIP	2.3	5.29e-06	0.0014
ENSGALG00000001028		2.3	2.38e-05	0.004
ENSGALG00000040666	ATP6V0A4	2.3	1.7e-08	0
ENSGALG00000028478	CELF3	2.3	1.61e-05	0.0031
ENSGALG00000048048		2.3	0.000410415	0.0254
ENSGALG00000027742		2.3	0.00021284	0.017
ENSGALG00000011579		2.3	0.000305605	0.0209
ENSGALG00000029606	MYH1E	2.4	0.000324167	0.0215
ENSGALG00000033033	MEP1A	2.4	0.00029422	0.0207
ENSGALG00000041624		2.4	0.000756521	0.0378
ENSGALG00000011799		2.4	6.13e-06	0.0016
ENSGALG00000037675	COL14A1	2.4	7.11e-05	0.008
ENSGALG00000010921	PKD2	2.4	0.00028585	0.0203
ENSGALG00000000544		2.4	0.000211106	0.017
ENSGALG00000011680	EPHA5	2.4	0.000317188	0.0214
ENSGALG00000030888		2.4	0.000913669	0.0434
ENSGALG00000043727	NR4A1	2.5	1.51e-05	0.003
ENSGALG00000012538	NR4A2	2.5	4.47e-05	0.0059
ENSGALG00000037286	VIL1	2.5	2.03e-09	0
ENSGALG00000013575	IFI6	2.5	4.9e-09	0
ENSGALG00000029812	RAB25	2.5	4.58e-06	0.0013
ENSGALG00000003751		2.5	0.000194854	0.0161
ENSGALG00000047414		2.6	9.42e-06	0.0021
ENSGALG00000035879	ITGA7	2.6	0.00028085	0.0203
ENSGALG00000023936		2.6	9.15e-09	0
ENSGALG00000012541	MB	2.6	9.12e-06	0.0021
ENSGALG00000005802	FLT4	2.7	1.36e-05	0.0028
ENSGALG00000005102	CDH4	2.7	2.68e-05	0.0041
ENSGALG00000015708	FGFR3	2.7	0.000134543	0.0122
ENSGALG00000042664	CBLN1	2.7	0.000297591	0.0207
ENSGALG00000045085	IFIT5	2.7	3.1e-05	0.0046
ENSGALG00000010926	SPP1	2.8	0.000577767	0.0314
ENSGALG00000048396		2.8	0.000671712	0.0346
ENSGALG00000031657	IFITM10	2.8	0.000681577	0.035
ENSGALG00000005903	NRIP3	2.8	5.33e-07	0.0002
ENSGALG00000030886	PTGDS	2.8	2.26e-06	0.0008
ENSGALG00000025748	FGF9	2.9	5.48e-05	0.0069
ENSGALG00000031916	ZP1	2.9	8.09e-06	0.002
ENSGALG00000002086	RASL10B	2.9	0.000563478	0.031
ENSGALG00000037802		3	1.33e-06	0.0005
ENSGALG00000015419	PENK	3	6.25e-05	0.0076
ENSGALG00000011991	MYOZ2	3	0.000840099	0.0407
ENSGALG00000023819		3.1	1.13e-05	0.0023
ENSGALG00000000731	THEMIS2	3.1	4.7e-09	0
ENSGALG00000026276	TCF15	3.1	3.81e-06	0.0012
ENSGALG00000040444	SEMA3C	3.1	0.000111797	0.0109
ENSGALG00000044354		3.1	2.05e-05	0.0036
ENSGALG00000007349	RASL12	3.2	0.000222527	0.0174
ENSGALG00000007666	KCNIP2	3.2	3.31e-05	0.0047
ENSGALG00000010050	LRFN2	3.2	0.000106929	0.0107
ENSGALG00000035052	BMP3	3.2	0.000465226	0.0277
ENSGALG00000001882	TNFRSF18	3.3	1.64e-12	0
ENSGALG00000039385		3.3	7.19e-09	0
ENSGALG00000048624	SGPP2	3.3	0.00112736	0.048
ENSGALG00000020575	ERMN	3.3	0.00036651	0.0234
ENSGALG00000039978	SLC4A1	3.3	0.000536244	0.0304
ENSGALG00000036258	PCDH8	3.4	3.06e-13	0
ENSGALG00000004841	APLNR	3.4	6.95e-06	0.0018
ENSGALG00000001863	VTG2	3.4	0.000224083	0.0174
ENSGALG00000054562		3.5	9.19e-05	0.0096
ENSGALG00000003212		3.5	2.93e-05	0.0044
ENSGALG00000037740	QRFPR	3.5	0.00039624	0.0247
ENSGALG00000023818	HSPB9	3.6	1.56e-09	0
ENSGALG00000027712	SLAMF8	3.6	8.85e-13	0
ENSGALG00000006944		3.6	6.92e-10	0
ENSGALG00000003016	MASP2	3.6	0.00110147	0.0473
ENSGALG00000001835	SCNN1D	3.6	0.000317388	0.0214
ENSGALG00000039092	STAC	3.7	0.000108926	0.0108
ENSGALG00000012812	SVOPL	3.8	2.4e-10	0
ENSGALG00000031205	GNGT2	3.8	0.00100746	0.0461
ENSGALG00000036189	ANGPT2	3.9	3.32e-07	0.0002
ENSGALG00000012061		3.9	7.61e-07	0.0003
ENSGALG00000036958		3.9	3.88e-16	0
ENSGALG00000016400	RSAD2	4	3.29e-06	0.0011
ENSGALG00000000394	SLC6A17	4	3.8e-16	0
ENSGALG00000003193	CRABP-I	4.1	0.000650317	0.0339
ENSGALG00000002186	UNC45B	4.2	0.000545111	0.0304
ENSGALG00000015384	CHRNB3	4.2	0.00101458	0.0461
ENSGALG00000000911	IL19	4.5	0.000332096	0.0219
ENSGALG00000011347	IHH	4.6	0.000415427	0.0254
ENSGALG00000052592	TMEM82	4.7	2.37e-06	0.0008
ENSGALG00000011349		5.5	1.85e-05	0.0034
ENSGALG00000041932	SLC5A5	5.5	0.000246658	0.0185

## Sheet: T2 -g  Profiler
source	term_name	term_id	adjusted_p_value	negative_log10_of_adjusted_p_value	term_size	query_size	intersection_size	effective_domain_size	intersections
GO:MF	molecular_function	GO:0003674	1.97e-11	10.7062	12850	365	262	24356	ENSGALG00000011349,ENSGALG00000041932,ENSGALG00000011347,ENSGALG00000002186,ENSGALG00000015384,ENSGALG00000003193,ENSGALG00000000394,ENSGALG00000016400,ENSGALG00000036189,ENSGALG00000012061,ENSGALG00000031205,ENSGALG00000039092,ENSGALG00000006944,ENSGALG00000001835,ENSGALG00000003016,ENSGALG00000003212,ENSGALG00000037740,ENSGALG00000036258,ENSGALG00000004841,ENSGALG00000001863,ENSGALG00000001882,…
GO:MF	protein binding	GO:0005515	1.72e-05	4.76521	6242	365	140	24356	ENSGALG00000011347,ENSGALG00000002186,ENSGALG00000016400,ENSGALG00000036189,ENSGALG00000012061,ENSGALG00000031205,ENSGALG00000039092,ENSGALG00000006944,ENSGALG00000003016,ENSGALG00000001882,ENSGALG00000020575,ENSGALG00000039978,ENSGALG00000007666,ENSGALG00000010050,ENSGALG00000007349,ENSGALG00000035052,ENSGALG00000026276,ENSGALG00000040444,ENSGALG00000015419,ENSGALG00000011991,ENSGALG00000025748,…
GO:MF	binding	GO:0005488	7.64e-05	4.11701	10005	365	198	24356	ENSGALG00000011349,ENSGALG00000011347,ENSGALG00000002186,ENSGALG00000015384,ENSGALG00000003193,ENSGALG00000016400,ENSGALG00000036189,ENSGALG00000012061,ENSGALG00000031205,ENSGALG00000039092,ENSGALG00000006944,ENSGALG00000003016,ENSGALG00000003212,ENSGALG00000036258,ENSGALG00000001882,ENSGALG00000020575,ENSGALG00000039978,ENSGALG00000007666,ENSGALG00000010050,ENSGALG00000007349,ENSGALG00000035052,…
GO:MF	cell adhesion molecule binding	GO:0050839	0.00101	2.99759	150	365	12	24356	ENSGALG00000010926,ENSGALG00000005102,ENSGALG00000008661,ENSGALG00000017272,ENSGALG00000003285,ENSGALG00000028341,ENSGALG00000006856,ENSGALG00000033966,ENSGALG00000054783,ENSGALG00000041577,ENSGALG00000017046,ENSGALG00000049835
GO:MF	catalytic activity	GO:0003824	0.0017	2.77034	4776	365	107	24356	ENSGALG00000011347,ENSGALG00000016400,ENSGALG00000012061,ENSGALG00000031205,ENSGALG00000003016,ENSGALG00000048624,ENSGALG00000007349,ENSGALG00000037802,ENSGALG00000002086,ENSGALG00000005903,ENSGALG00000048396,ENSGALG00000005802,ENSGALG00000015708,ENSGALG00000029812,ENSGALG00000003751,ENSGALG00000000544,ENSGALG00000033033,ENSGALG00000011680,ENSGALG00000029606,ENSGALG00000001028,ENSGALG00000002638,…
GO:MF	identical protein binding	GO:0042802	0.00224	2.64959	1121	365	37	24356	ENSGALG00000012061,ENSGALG00000039978,ENSGALG00000005802,ENSGALG00000005102,ENSGALG00000015708,ENSGALG00000042664,ENSGALG00000037286,ENSGALG00000010921,ENSGALG00000002987,ENSGALG00000017272,ENSGALG00000034716,ENSGALG00000007191,ENSGALG00000006796,ENSGALG00000008368,ENSGALG00000004738,ENSGALG00000012919,ENSGALG00000010671,ENSGALG00000013874,ENSGALG00000017135,ENSGALG00000039541,ENSGALG00000030866,…
GO:MF	protein homodimerization activity	GO:0042803	0.00752	2.12393	457	365	20	24356	ENSGALG00000012061,ENSGALG00000039978,ENSGALG00000005802,ENSGALG00000005102,ENSGALG00000037286,ENSGALG00000010921,ENSGALG00000002987,ENSGALG00000017272,ENSGALG00000012919,ENSGALG00000013874,ENSGALG00000017135,ENSGALG00000030866,ENSGALG00000009655,ENSGALG00000051401,ENSGALG00000002484,ENSGALG00000033966,ENSGALG00000003155,ENSGALG00000007382,ENSGALG00000016502,ENSGALG00000047182
GO:MF	protein dimerization activity	GO:0046983	0.0458	1.33911	734	365	25	24356	ENSGALG00000012061,ENSGALG00000039978,ENSGALG00000026276,ENSGALG00000005802,ENSGALG00000005102,ENSGALG00000037286,ENSGALG00000012538,ENSGALG00000010921,ENSGALG00000002987,ENSGALG00000017272,ENSGALG00000034716,ENSGALG00000012919,ENSGALG00000003498,ENSGALG00000013874,ENSGALG00000017135,ENSGALG00000030866,ENSGALG00000009655,ENSGALG00000051401,ENSGALG00000002484,ENSGALG00000033966,ENSGALG00000003155,…
GO:BP	biological_process	GO:0008150	4.47e-09	8.34932	12839	365	257	24356	ENSGALG00000011349,ENSGALG00000041932,ENSGALG00000011347,ENSGALG00000000911,ENSGALG00000002186,ENSGALG00000015384,ENSGALG00000003193,ENSGALG00000000394,ENSGALG00000016400,ENSGALG00000036189,ENSGALG00000012061,ENSGALG00000012812,ENSGALG00000031205,ENSGALG00000039092,ENSGALG00000006944,ENSGALG00000001835,ENSGALG00000003016,ENSGALG00000037740,ENSGALG00000036258,ENSGALG00000004841,ENSGALG00000001863,…
GO:BP	cellular process	GO:0009987	2.25e-06	5.64814	11235	365	225	24356	ENSGALG00000011349,ENSGALG00000041932,ENSGALG00000011347,ENSGALG00000000911,ENSGALG00000002186,ENSGALG00000015384,ENSGALG00000003193,ENSGALG00000016400,ENSGALG00000036189,ENSGALG00000012061,ENSGALG00000031205,ENSGALG00000039092,ENSGALG00000006944,ENSGALG00000037740,ENSGALG00000004841,ENSGALG00000001863,ENSGALG00000001882,ENSGALG00000020575,ENSGALG00000039978,ENSGALG00000048624,ENSGALG00000007666,…
GO:BP	regulation of cellular process	GO:0050794	6.24e-05	4.20492	7057	365	154	24356	ENSGALG00000011349,ENSGALG00000011347,ENSGALG00000000911,ENSGALG00000015384,ENSGALG00000016400,ENSGALG00000036189,ENSGALG00000031205,ENSGALG00000039092,ENSGALG00000006944,ENSGALG00000037740,ENSGALG00000004841,ENSGALG00000001882,ENSGALG00000020575,ENSGALG00000039978,ENSGALG00000048624,ENSGALG00000007666,ENSGALG00000010050,ENSGALG00000007349,ENSGALG00000035052,ENSGALG00000000731,ENSGALG00000026276,…
GO:BP	regulation of biological process	GO:0050789	0.000139	3.85617	7504	365	160	24356	ENSGALG00000011349,ENSGALG00000011347,ENSGALG00000000911,ENSGALG00000015384,ENSGALG00000016400,ENSGALG00000036189,ENSGALG00000031205,ENSGALG00000039092,ENSGALG00000006944,ENSGALG00000003016,ENSGALG00000037740,ENSGALG00000004841,ENSGALG00000001882,ENSGALG00000020575,ENSGALG00000039978,ENSGALG00000048624,ENSGALG00000007666,ENSGALG00000010050,ENSGALG00000007349,ENSGALG00000035052,ENSGALG00000000731,…
GO:BP	biological regulation	GO:0065007	0.000232	3.63515	8052	365	168	24356	ENSGALG00000011349,ENSGALG00000011347,ENSGALG00000000911,ENSGALG00000015384,ENSGALG00000003193,ENSGALG00000016400,ENSGALG00000036189,ENSGALG00000031205,ENSGALG00000039092,ENSGALG00000006944,ENSGALG00000003016,ENSGALG00000037740,ENSGALG00000004841,ENSGALG00000001882,ENSGALG00000020575,ENSGALG00000039978,ENSGALG00000048624,ENSGALG00000007666,ENSGALG00000010050,ENSGALG00000007349,ENSGALG00000035052,…
GO:BP	response to stimulus	GO:0050896	0.000395	3.40374	5463	365	124	24356	ENSGALG00000041932,ENSGALG00000011347,ENSGALG00000000911,ENSGALG00000015384,ENSGALG00000000394,ENSGALG00000016400,ENSGALG00000036189,ENSGALG00000031205,ENSGALG00000039092,ENSGALG00000006944,ENSGALG00000003016,ENSGALG00000037740,ENSGALG00000004841,ENSGALG00000001863,ENSGALG00000001882,ENSGALG00000039978,ENSGALG00000007349,ENSGALG00000035052,ENSGALG00000000731,ENSGALG00000040444,ENSGALG00000037802,…
GO:BP	multicellular organismal process	GO:0032501	0.00201	2.69614	4193	365	99	24356	ENSGALG00000011347,ENSGALG00000000911,ENSGALG00000015384,ENSGALG00000000394,ENSGALG00000016400,ENSGALG00000036189,ENSGALG00000039092,ENSGALG00000006944,ENSGALG00000036258,ENSGALG00000004841,ENSGALG00000020575,ENSGALG00000039978,ENSGALG00000007666,ENSGALG00000035052,ENSGALG00000026276,ENSGALG00000044354,ENSGALG00000040444,ENSGALG00000015419,ENSGALG00000011991,ENSGALG00000025748,ENSGALG00000002086,…
GO:BP	signaling	GO:0023052	0.0036	2.44418	4023	365	95	24356	ENSGALG00000011347,ENSGALG00000000911,ENSGALG00000015384,ENSGALG00000016400,ENSGALG00000036189,ENSGALG00000031205,ENSGALG00000039092,ENSGALG00000006944,ENSGALG00000037740,ENSGALG00000004841,ENSGALG00000001882,ENSGALG00000010050,ENSGALG00000007349,ENSGALG00000035052,ENSGALG00000000731,ENSGALG00000040444,ENSGALG00000037802,ENSGALG00000015419,ENSGALG00000011991,ENSGALG00000025748,ENSGALG00000002086,…
GO:BP	cell communication	GO:0007154	0.00535	2.27135	4060	365	95	24356	ENSGALG00000011347,ENSGALG00000000911,ENSGALG00000015384,ENSGALG00000016400,ENSGALG00000036189,ENSGALG00000031205,ENSGALG00000039092,ENSGALG00000006944,ENSGALG00000037740,ENSGALG00000004841,ENSGALG00000001882,ENSGALG00000010050,ENSGALG00000007349,ENSGALG00000035052,ENSGALG00000000731,ENSGALG00000040444,ENSGALG00000037802,ENSGALG00000015419,ENSGALG00000011991,ENSGALG00000025748,ENSGALG00000002086,…
GO:BP	cellular response to stimulus	GO:0051716	0.00624	2.20481	4698	365	106	24356	ENSGALG00000041932,ENSGALG00000011347,ENSGALG00000000911,ENSGALG00000015384,ENSGALG00000016400,ENSGALG00000036189,ENSGALG00000031205,ENSGALG00000039092,ENSGALG00000006944,ENSGALG00000037740,ENSGALG00000004841,ENSGALG00000001863,ENSGALG00000001882,ENSGALG00000007349,ENSGALG00000035052,ENSGALG00000000731,ENSGALG00000040444,ENSGALG00000037802,ENSGALG00000015419,ENSGALG00000011991,ENSGALG00000025748,…
GO:BP	signal transduction	GO:0007165	0.0081	2.09178	3709	365	88	24356	ENSGALG00000011347,ENSGALG00000000911,ENSGALG00000015384,ENSGALG00000016400,ENSGALG00000036189,ENSGALG00000031205,ENSGALG00000039092,ENSGALG00000006944,ENSGALG00000037740,ENSGALG00000004841,ENSGALG00000001882,ENSGALG00000007349,ENSGALG00000035052,ENSGALG00000000731,ENSGALG00000040444,ENSGALG00000037802,ENSGALG00000015419,ENSGALG00000011991,ENSGALG00000025748,ENSGALG00000005802,ENSGALG00000015708,…
GO:BP	organonitrogen compound metabolic process	GO:1901564	0.0102	1.99194	4576	365	103	24356	ENSGALG00000011347,ENSGALG00000000911,ENSGALG00000003016,ENSGALG00000004841,ENSGALG00000039978,ENSGALG00000048624,ENSGALG00000035052,ENSGALG00000005903,ENSGALG00000005802,ENSGALG00000015708,ENSGALG00000037286,ENSGALG00000043727,ENSGALG00000012538,ENSGALG00000003751,ENSGALG00000010921,ENSGALG00000033033,ENSGALG00000011680,ENSGALG00000001028,ENSGALG00000002638,ENSGALG00000050532,ENSGALG00000052043,…
GO:BP	developmental process	GO:0032502	0.0104	1.98199	3677	365	87	24356	ENSGALG00000011347,ENSGALG00000000394,ENSGALG00000016400,ENSGALG00000036189,ENSGALG00000006944,ENSGALG00000036258,ENSGALG00000004841,ENSGALG00000020575,ENSGALG00000039978,ENSGALG00000007666,ENSGALG00000035052,ENSGALG00000026276,ENSGALG00000040444,ENSGALG00000011991,ENSGALG00000025748,ENSGALG00000010926,ENSGALG00000005802,ENSGALG00000005102,ENSGALG00000015708,ENSGALG00000042664,ENSGALG00000012541,…
GO:BP	movement of cell or subcellular component	GO:0006928	0.0242	1.61696	1306	365	40	24356	ENSGALG00000036189,ENSGALG00000040444,ENSGALG00000048396,ENSGALG00000005802,ENSGALG00000005102,ENSGALG00000037286,ENSGALG00000029812,ENSGALG00000012538,ENSGALG00000011680,ENSGALG00000028478,ENSGALG00000002203,ENSGALG00000004066,ENSGALG00000001021,ENSGALG00000008661,ENSGALG00000054733,ENSGALG00000040880,ENSGALG00000000280,ENSGALG00000028341,ENSGALG00000006796,ENSGALG00000006856,ENSGALG00000016906,…
GO:BP	positive regulation of biological process	GO:0048518	0.0289	1.53873	3887	365	89	24356	ENSGALG00000011347,ENSGALG00000000911,ENSGALG00000016400,ENSGALG00000039092,ENSGALG00000003016,ENSGALG00000004841,ENSGALG00000007666,ENSGALG00000035052,ENSGALG00000000731,ENSGALG00000026276,ENSGALG00000040444,ENSGALG00000025748,ENSGALG00000002086,ENSGALG00000010926,ENSGALG00000005802,ENSGALG00000005102,ENSGALG00000015708,ENSGALG00000042664,ENSGALG00000037286,ENSGALG00000029812,ENSGALG00000043727,…
GO:BP	anatomical structure development	GO:0048856	0.031	1.50902	3392	365	80	24356	ENSGALG00000011347,ENSGALG00000000394,ENSGALG00000016400,ENSGALG00000036189,ENSGALG00000006944,ENSGALG00000036258,ENSGALG00000004841,ENSGALG00000020575,ENSGALG00000039978,ENSGALG00000007666,ENSGALG00000026276,ENSGALG00000040444,ENSGALG00000011991,ENSGALG00000025748,ENSGALG00000005802,ENSGALG00000005102,ENSGALG00000015708,ENSGALG00000042664,ENSGALG00000012541,ENSGALG00000035879,ENSGALG00000037286,…
GO:BP	regulation of response to stimulus	GO:0048583	0.038	1.41995	2439	365	62	24356	ENSGALG00000011347,ENSGALG00000000911,ENSGALG00000016400,ENSGALG00000036189,ENSGALG00000006944,ENSGALG00000003016,ENSGALG00000004841,ENSGALG00000035052,ENSGALG00000000731,ENSGALG00000040444,ENSGALG00000011991,ENSGALG00000025748,ENSGALG00000005802,ENSGALG00000015708,ENSGALG00000042664,ENSGALG00000037286,ENSGALG00000012538,ENSGALG00000010921,ENSGALG00000011680,ENSGALG00000030888,ENSGALG00000001028,…
GO:BP	metabolic process	GO:0008152	0.0384	1.41605	8046	365	158	24356	ENSGALG00000011349,ENSGALG00000011347,ENSGALG00000000911,ENSGALG00000003193,ENSGALG00000012061,ENSGALG00000003016,ENSGALG00000004841,ENSGALG00000039978,ENSGALG00000048624,ENSGALG00000035052,ENSGALG00000026276,ENSGALG00000011991,ENSGALG00000025748,ENSGALG00000005903,ENSGALG00000010926,ENSGALG00000005802,ENSGALG00000015708,ENSGALG00000037286,ENSGALG00000043727,ENSGALG00000012538,ENSGALG00000003751,…
GO:BP	localization	GO:0051179	0.0488	1.31129	4225	365	94	24356	ENSGALG00000041932,ENSGALG00000015384,ENSGALG00000000394,ENSGALG00000016400,ENSGALG00000036189,ENSGALG00000012812,ENSGALG00000039092,ENSGALG00000001835,ENSGALG00000004841,ENSGALG00000001863,ENSGALG00000039978,ENSGALG00000007666,ENSGALG00000040444,ENSGALG00000037802,ENSGALG00000025748,ENSGALG00000002086,ENSGALG00000010926,ENSGALG00000005802,ENSGALG00000042664,ENSGALG00000012541,ENSGALG00000037286,…
GO:CC	cellular anatomical entity	GO:0110165	1.25e-09	8.90451	12829	365	256	24356	ENSGALG00000011349,ENSGALG00000041932,ENSGALG00000052592,ENSGALG00000011347,ENSGALG00000002186,ENSGALG00000015384,ENSGALG00000003193,ENSGALG00000000394,ENSGALG00000016400,ENSGALG00000036189,ENSGALG00000012061,ENSGALG00000012812,ENSGALG00000031205,ENSGALG00000039092,ENSGALG00000027712,ENSGALG00000006944,ENSGALG00000001835,ENSGALG00000003016,ENSGALG00000003212,ENSGALG00000037740,ENSGALG00000036258,…
GO:CC	cellular_component	GO:0005575	5.02e-09	8.29913	12960	365	256	24356	ENSGALG00000011349,ENSGALG00000041932,ENSGALG00000052592,ENSGALG00000011347,ENSGALG00000002186,ENSGALG00000015384,ENSGALG00000003193,ENSGALG00000000394,ENSGALG00000016400,ENSGALG00000036189,ENSGALG00000012061,ENSGALG00000012812,ENSGALG00000031205,ENSGALG00000039092,ENSGALG00000027712,ENSGALG00000006944,ENSGALG00000001835,ENSGALG00000003016,ENSGALG00000003212,ENSGALG00000037740,ENSGALG00000036258,…
GO:CC	extracellular region	GO:0005576	0.000126	3.89975	1182	365	41	24356	ENSGALG00000011347,ENSGALG00000036189,ENSGALG00000006944,ENSGALG00000003016,ENSGALG00000035052,ENSGALG00000040444,ENSGALG00000025748,ENSGALG00000010926,ENSGALG00000042664,ENSGALG00000003751,ENSGALG00000048048,ENSGALG00000045776,ENSGALG00000002203,ENSGALG00000008661,ENSGALG00000002987,ENSGALG00000017272,ENSGALG00000040880,ENSGALG00000000280,ENSGALG00000011145,ENSGALG00000006796,ENSGALG00000006856,…
GO:CC	cytoplasm	GO:0005737	0.00346	2.46046	6686	365	137	24356	ENSGALG00000002186,ENSGALG00000003193,ENSGALG00000000394,ENSGALG00000016400,ENSGALG00000012061,ENSGALG00000031205,ENSGALG00000003212,ENSGALG00000020575,ENSGALG00000039978,ENSGALG00000048624,ENSGALG00000007666,ENSGALG00000000731,ENSGALG00000037802,ENSGALG00000011991,ENSGALG00000010926,ENSGALG00000045085,ENSGALG00000015708,ENSGALG00000013575,ENSGALG00000029812,ENSGALG00000043727,ENSGALG00000003751,…
GO:CC	extracellular space	GO:0005615	0.0157	1.80327	792	365	27	24356	ENSGALG00000011347,ENSGALG00000036189,ENSGALG00000006944,ENSGALG00000003016,ENSGALG00000035052,ENSGALG00000040444,ENSGALG00000025748,ENSGALG00000010926,ENSGALG00000003751,ENSGALG00000048048,ENSGALG00000045776,ENSGALG00000002987,ENSGALG00000040880,ENSGALG00000011145,ENSGALG00000006796,ENSGALG00000010716,ENSGALG00000030866,ENSGALG00000006830,ENSGALG00000047483,ENSGALG00000033974,ENSGALG00000043544,…
KEGG	KEGG root term	KEGG:00000	2.55e-07	6.59344	4745	365	117	24356	ENSGALG00000011347,ENSGALG00000000911,ENSGALG00000015384,ENSGALG00000016400,ENSGALG00000036189,ENSGALG00000012061,ENSGALG00000031205,ENSGALG00000003212,ENSGALG00000004841,ENSGALG00000001882,ENSGALG00000048624,ENSGALG00000035052,ENSGALG00000037802,ENSGALG00000015419,ENSGALG00000025748,ENSGALG00000030886,ENSGALG00000010926,ENSGALG00000005802,ENSGALG00000005102,ENSGALG00000015708,ENSGALG00000035879,…
KEGG	MAPK signaling pathway	KEGG:04010	0.00102	2.98968	249	365	14	24356	ENSGALG00000036189,ENSGALG00000025748,ENSGALG00000005802,ENSGALG00000015708,ENSGALG00000043727,ENSGALG00000002203,ENSGALG00000000280,ENSGALG00000028037,ENSGALG00000011715,ENSGALG00000011917,ENSGALG00000054718,ENSGALG00000038242,ENSGALG00000033974,ENSGALG00000050887
KEGG	Metabolic pathways	KEGG:01100	0.00182	2.73921	1276	365	38	24356	ENSGALG00000048624,ENSGALG00000030886,ENSGALG00000003751,ENSGALG00000040666,ENSGALG00000002638,ENSGALG00000000048,ENSGALG00000048399,ENSGALG00000007191,ENSGALG00000040619,ENSGALG00000001862,ENSGALG00000032915,ENSGALG00000001117,ENSGALG00000009587,ENSGALG00000008785,ENSGALG00000033790,ENSGALG00000017135,ENSGALG00000004153,ENSGALG00000053073,ENSGALG00000015977,ENSGALG00000015275,ENSGALG00000033271,…
KEGG	ECM-receptor interaction	KEGG:04512	0.0289	1.5396	72	365	6	24356	ENSGALG00000010926,ENSGALG00000035879,ENSGALG00000048954,ENSGALG00000017272,ENSGALG00000005974,ENSGALG00000041577
KEGG	Focal adhesion	KEGG:04510	0.0486	1.31346	173	365	9	24356	ENSGALG00000010926,ENSGALG00000005802,ENSGALG00000035879,ENSGALG00000017272,ENSGALG00000003712,ENSGALG00000054718,ENSGALG00000033974,ENSGALG00000005974,ENSGALG00000041577
TF	Transfac	TF:M00000	6.1e-18	17.2149	16778	365	326	24356	ENSGALG00000011349,ENSGALG00000041932,ENSGALG00000052592,ENSGALG00000011347,ENSGALG00000000911,ENSGALG00000002186,ENSGALG00000015384,ENSGALG00000003193,ENSGALG00000000394,ENSGALG00000016400,ENSGALG00000036189,ENSGALG00000012061,ENSGALG00000012812,ENSGALG00000031205,ENSGALG00000039092,ENSGALG00000027712,ENSGALG00000006944,ENSGALG00000001835,ENSGALG00000003016,ENSGALG00000003212,ENSGALG00000054562,…
TF	Factor: Pax-5; motif: BCNNNRNGCANBGNTGNRTAGCSGCHNB; match class: 0	TF:M00143_0	1.36e-15	14.8677	11428	365	253	24356	ENSGALG00000041932,ENSGALG00000052592,ENSGALG00000011347,ENSGALG00000000911,ENSGALG00000002186,ENSGALG00000003193,ENSGALG00000000394,ENSGALG00000016400,ENSGALG00000036189,ENSGALG00000012812,ENSGALG00000031205,ENSGALG00000027712,ENSGALG00000001835,ENSGALG00000003016,ENSGALG00000054562,ENSGALG00000037740,ENSGALG00000036258,ENSGALG00000004841,ENSGALG00000039385,ENSGALG00000020575,ENSGALG00000039978,…
TF	Factor: Pax-5; motif: BCNNNRNGCANBGNTGNRTAGCSGCHNB	TF:M00143	1.36e-15	14.8677	11428	365	253	24356	ENSGALG00000041932,ENSGALG00000052592,ENSGALG00000011347,ENSGALG00000000911,ENSGALG00000002186,ENSGALG00000003193,ENSGALG00000000394,ENSGALG00000016400,ENSGALG00000036189,ENSGALG00000012812,ENSGALG00000031205,ENSGALG00000027712,ENSGALG00000001835,ENSGALG00000003016,ENSGALG00000054562,ENSGALG00000037740,ENSGALG00000036258,ENSGALG00000004841,ENSGALG00000039385,ENSGALG00000020575,ENSGALG00000039978,…
TF	Factor: Churchill; motif: CGGGNN; match class: 0	TF:M00986_0	1.93e-13	12.7143	11179	365	244	24356	ENSGALG00000011349,ENSGALG00000041932,ENSGALG00000052592,ENSGALG00000011347,ENSGALG00000003193,ENSGALG00000000394,ENSGALG00000016400,ENSGALG00000036189,ENSGALG00000027712,ENSGALG00000006944,ENSGALG00000003016,ENSGALG00000003212,ENSGALG00000054562,ENSGALG00000037740,ENSGALG00000036258,ENSGALG00000004841,ENSGALG00000039385,ENSGALG00000020575,ENSGALG00000039978,ENSGALG00000048624,ENSGALG00000007666,…
TF	Factor: Churchill; motif: CGGGNN	TF:M00986	1.93e-13	12.7143	11179	365	244	24356	ENSGALG00000011349,ENSGALG00000041932,ENSGALG00000052592,ENSGALG00000011347,ENSGALG00000003193,ENSGALG00000000394,ENSGALG00000016400,ENSGALG00000036189,ENSGALG00000027712,ENSGALG00000006944,ENSGALG00000003016,ENSGALG00000003212,ENSGALG00000054562,ENSGALG00000037740,ENSGALG00000036258,ENSGALG00000004841,ENSGALG00000039385,ENSGALG00000020575,ENSGALG00000039978,ENSGALG00000048624,ENSGALG00000007666,…
TF	Factor: VDR; motif: GGGKNARNRRGGWSA	TF:M00444	7.11e-13	12.148	8418	365	200	24356	ENSGALG00000011349,ENSGALG00000041932,ENSGALG00000052592,ENSGALG00000003193,ENSGALG00000000394,ENSGALG00000016400,ENSGALG00000031205,ENSGALG00000039092,ENSGALG00000027712,ENSGALG00000006944,ENSGALG00000003016,ENSGALG00000054562,ENSGALG00000036258,ENSGALG00000001882,ENSGALG00000039385,ENSGALG00000039978,ENSGALG00000048624,ENSGALG00000007666,ENSGALG00000010050,ENSGALG00000007349,ENSGALG00000000731,…
TF	Factor: VDR; motif: GGGKNARNRRGGWSA; match class: 0	TF:M00444_0	7.11e-13	12.148	8418	365	200	24356	ENSGALG00000011349,ENSGALG00000041932,ENSGALG00000052592,ENSGALG00000003193,ENSGALG00000000394,ENSGALG00000016400,ENSGALG00000031205,ENSGALG00000039092,ENSGALG00000027712,ENSGALG00000006944,ENSGALG00000003016,ENSGALG00000054562,ENSGALG00000036258,ENSGALG00000001882,ENSGALG00000039385,ENSGALG00000039978,ENSGALG00000048624,ENSGALG00000007666,ENSGALG00000010050,ENSGALG00000007349,ENSGALG00000000731,…
TF	Factor: VDR; motif: GGGKNARNRRGGWSA; match class: 1	TF:M00444_1	1.03e-09	8.98509	4388	365	121	24356	ENSGALG00000011349,ENSGALG00000041932,ENSGALG00000052592,ENSGALG00000003193,ENSGALG00000000394,ENSGALG00000031205,ENSGALG00000027712,ENSGALG00000003016,ENSGALG00000054562,ENSGALG00000001882,ENSGALG00000039385,ENSGALG00000039978,ENSGALG00000007666,ENSGALG00000010050,ENSGALG00000026276,ENSGALG00000015419,ENSGALG00000002086,ENSGALG00000031657,ENSGALG00000015708,ENSGALG00000012541,ENSGALG00000035879,…
TF	Factor: SREBP-1; motif: CACSCCA	TF:M00749	1.19e-09	8.92348	6686	365	162	24356	ENSGALG00000041932,ENSGALG00000052592,ENSGALG00000000911,ENSGALG00000015384,ENSGALG00000000394,ENSGALG00000016400,ENSGALG00000031205,ENSGALG00000039092,ENSGALG00000027712,ENSGALG00000001835,ENSGALG00000054562,ENSGALG00000039385,ENSGALG00000048624,ENSGALG00000007666,ENSGALG00000007349,ENSGALG00000035052,ENSGALG00000000731,ENSGALG00000026276,ENSGALG00000044354,ENSGALG00000002086,ENSGALG00000005903,…
TF	Factor: SREBP-1; motif: CACSCCA; match class: 0	TF:M00749_0	1.19e-09	8.92348	6686	365	162	24356	ENSGALG00000041932,ENSGALG00000052592,ENSGALG00000000911,ENSGALG00000015384,ENSGALG00000000394,ENSGALG00000016400,ENSGALG00000031205,ENSGALG00000039092,ENSGALG00000027712,ENSGALG00000001835,ENSGALG00000054562,ENSGALG00000039385,ENSGALG00000048624,ENSGALG00000007666,ENSGALG00000007349,ENSGALG00000035052,ENSGALG00000000731,ENSGALG00000026276,ENSGALG00000044354,ENSGALG00000002086,ENSGALG00000005903,…
TF	Factor: myogenin; motif: CAGCTG; match class: 0	TF:M02101_0	2.86e-09	8.54382	13111	365	260	24356	ENSGALG00000011349,ENSGALG00000041932,ENSGALG00000052592,ENSGALG00000011347,ENSGALG00000000911,ENSGALG00000002186,ENSGALG00000015384,ENSGALG00000003193,ENSGALG00000000394,ENSGALG00000016400,ENSGALG00000036189,ENSGALG00000012061,ENSGALG00000012812,ENSGALG00000031205,ENSGALG00000039092,ENSGALG00000027712,ENSGALG00000006944,ENSGALG00000001835,ENSGALG00000003016,ENSGALG00000054562,ENSGALG00000037740,…
TF	Factor: myogenin; motif: CAGCTG	TF:M02101	2.86e-09	8.54382	13111	365	260	24356	ENSGALG00000011349,ENSGALG00000041932,ENSGALG00000052592,ENSGALG00000011347,ENSGALG00000000911,ENSGALG00000002186,ENSGALG00000015384,ENSGALG00000003193,ENSGALG00000000394,ENSGALG00000016400,ENSGALG00000036189,ENSGALG00000012061,ENSGALG00000012812,ENSGALG00000031205,ENSGALG00000039092,ENSGALG00000027712,ENSGALG00000006944,ENSGALG00000001835,ENSGALG00000003016,ENSGALG00000054562,ENSGALG00000037740,…
TF	Factor: myogenin; motif: CAGCTG; match class: 1	TF:M02101_1	2.86e-09	8.54382	13111	365	260	24356	ENSGALG00000011349,ENSGALG00000041932,ENSGALG00000052592,ENSGALG00000011347,ENSGALG00000000911,ENSGALG00000002186,ENSGALG00000015384,ENSGALG00000003193,ENSGALG00000000394,ENSGALG00000016400,ENSGALG00000036189,ENSGALG00000012061,ENSGALG00000012812,ENSGALG00000031205,ENSGALG00000039092,ENSGALG00000027712,ENSGALG00000006944,ENSGALG00000001835,ENSGALG00000003016,ENSGALG00000054562,ENSGALG00000037740,…
TF	Factor: Pax-5; motif: BCNNNRNGCANBGNTGNRTAGCSGCHNB; match class: 1	TF:M00143_1	6.52e-09	8.18588	6818	365	162	24356	ENSGALG00000041932,ENSGALG00000052592,ENSGALG00000011347,ENSGALG00000003193,ENSGALG00000000394,ENSGALG00000036189,ENSGALG00000001835,ENSGALG00000054562,ENSGALG00000037740,ENSGALG00000036258,ENSGALG00000004841,ENSGALG00000039385,ENSGALG00000020575,ENSGALG00000039978,ENSGALG00000007666,ENSGALG00000007349,ENSGALG00000000731,ENSGALG00000026276,ENSGALG00000037802,ENSGALG00000025748,ENSGALG00000002086,…
TF	Factor: GATA-1; motif: SNNGATNNNN	TF:M00075	1.28e-08	7.89229	6578	365	157	24356	ENSGALG00000011349,ENSGALG00000041932,ENSGALG00000000911,ENSGALG00000000394,ENSGALG00000039092,ENSGALG00000027712,ENSGALG00000006944,ENSGALG00000003016,ENSGALG00000003212,ENSGALG00000054562,ENSGALG00000037740,ENSGALG00000036258,ENSGALG00000001882,ENSGALG00000039978,ENSGALG00000048624,ENSGALG00000007666,ENSGALG00000007349,ENSGALG00000000731,ENSGALG00000026276,ENSGALG00000044354,ENSGALG00000015419,…
TF	Factor: GATA-1; motif: SNNGATNNNN; match class: 0	TF:M00075_0	1.28e-08	7.89229	6578	365	157	24356	ENSGALG00000011349,ENSGALG00000041932,ENSGALG00000000911,ENSGALG00000000394,ENSGALG00000039092,ENSGALG00000027712,ENSGALG00000006944,ENSGALG00000003016,ENSGALG00000003212,ENSGALG00000054562,ENSGALG00000037740,ENSGALG00000036258,ENSGALG00000001882,ENSGALG00000039978,ENSGALG00000048624,ENSGALG00000007666,ENSGALG00000007349,ENSGALG00000000731,ENSGALG00000026276,ENSGALG00000044354,ENSGALG00000015419,…
TF	Factor: Sp1; motif: NGGGGCGGGGN	TF:M07395	3.19e-08	7.49571	7066	365	164	24356	ENSGALG00000011349,ENSGALG00000052592,ENSGALG00000011347,ENSGALG00000000911,ENSGALG00000016400,ENSGALG00000027712,ENSGALG00000006944,ENSGALG00000003016,ENSGALG00000054562,ENSGALG00000037740,ENSGALG00000004841,ENSGALG00000001882,ENSGALG00000039978,ENSGALG00000007666,ENSGALG00000035052,ENSGALG00000026276,ENSGALG00000037802,ENSGALG00000015419,ENSGALG00000025748,ENSGALG00000002086,ENSGALG00000031657,…
TF	Factor: Sp1; motif: NGGGGCGGGGN; match class: 0	TF:M07395_0	3.19e-08	7.49571	7066	365	164	24356	ENSGALG00000011349,ENSGALG00000052592,ENSGALG00000011347,ENSGALG00000000911,ENSGALG00000016400,ENSGALG00000027712,ENSGALG00000006944,ENSGALG00000003016,ENSGALG00000054562,ENSGALG00000037740,ENSGALG00000004841,ENSGALG00000001882,ENSGALG00000039978,ENSGALG00000007666,ENSGALG00000035052,ENSGALG00000026276,ENSGALG00000037802,ENSGALG00000015419,ENSGALG00000025748,ENSGALG00000002086,ENSGALG00000031657,…
TF	Factor: Churchill; motif: CGGGNN; match class: 1	TF:M00986_1	9.29e-08	7.03204	8502	365	186	24356	ENSGALG00000011349,ENSGALG00000041932,ENSGALG00000052592,ENSGALG00000011347,ENSGALG00000003193,ENSGALG00000016400,ENSGALG00000036189,ENSGALG00000027712,ENSGALG00000054562,ENSGALG00000037740,ENSGALG00000036258,ENSGALG00000004841,ENSGALG00000039385,ENSGALG00000039978,ENSGALG00000007666,ENSGALG00000007349,ENSGALG00000035052,ENSGALG00000026276,ENSGALG00000044354,ENSGALG00000015419,ENSGALG00000025748,…
TF	Factor: Pax-3; motif: NNNNNNCGTCACGSTYNNNNN; match class: 0	TF:M00327_0	1.16e-07	6.93732	12132	365	241	24356	ENSGALG00000052592,ENSGALG00000000911,ENSGALG00000002186,ENSGALG00000003193,ENSGALG00000000394,ENSGALG00000016400,ENSGALG00000036189,ENSGALG00000012812,ENSGALG00000039092,ENSGALG00000027712,ENSGALG00000006944,ENSGALG00000001835,ENSGALG00000003016,ENSGALG00000003212,ENSGALG00000054562,ENSGALG00000037740,ENSGALG00000036258,ENSGALG00000004841,ENSGALG00000001863,ENSGALG00000039385,ENSGALG00000039978,…
TF	Factor: Pax-3; motif: NNNNNNCGTCACGSTYNNNNN	TF:M00327	1.16e-07	6.93732	12132	365	241	24356	ENSGALG00000052592,ENSGALG00000000911,ENSGALG00000002186,ENSGALG00000003193,ENSGALG00000000394,ENSGALG00000016400,ENSGALG00000036189,ENSGALG00000012812,ENSGALG00000039092,ENSGALG00000027712,ENSGALG00000006944,ENSGALG00000001835,ENSGALG00000003016,ENSGALG00000003212,ENSGALG00000054562,ENSGALG00000037740,ENSGALG00000036258,ENSGALG00000004841,ENSGALG00000001863,ENSGALG00000039385,ENSGALG00000039978,…
TF	Factor: LF-A1; motif: GGGSTCWR; match class: 0	TF:M00646_0	1.49e-07	6.82626	10013	365	209	24356	ENSGALG00000011349,ENSGALG00000041932,ENSGALG00000052592,ENSGALG00000000911,ENSGALG00000002186,ENSGALG00000015384,ENSGALG00000003193,ENSGALG00000000394,ENSGALG00000016400,ENSGALG00000031205,ENSGALG00000039092,ENSGALG00000027712,ENSGALG00000006944,ENSGALG00000003016,ENSGALG00000054562,ENSGALG00000037740,ENSGALG00000004841,ENSGALG00000001863,ENSGALG00000039385,ENSGALG00000020575,ENSGALG00000039978,…
TF	Factor: LF-A1; motif: GGGSTCWR	TF:M00646	1.49e-07	6.82626	10013	365	209	24356	ENSGALG00000011349,ENSGALG00000041932,ENSGALG00000052592,ENSGALG00000000911,ENSGALG00000002186,ENSGALG00000015384,ENSGALG00000003193,ENSGALG00000000394,ENSGALG00000016400,ENSGALG00000031205,ENSGALG00000039092,ENSGALG00000027712,ENSGALG00000006944,ENSGALG00000003016,ENSGALG00000054562,ENSGALG00000037740,ENSGALG00000004841,ENSGALG00000001863,ENSGALG00000039385,ENSGALG00000020575,ENSGALG00000039978,…
TF	Factor: Pax-5; motif: RRMSWGANWYCTNRAGCGKRACSRYNSM	TF:M00144	2.05e-07	6.68795	11303	365	228	24356	ENSGALG00000011349,ENSGALG00000041932,ENSGALG00000052592,ENSGALG00000011347,ENSGALG00000000394,ENSGALG00000016400,ENSGALG00000036189,ENSGALG00000039092,ENSGALG00000027712,ENSGALG00000006944,ENSGALG00000003016,ENSGALG00000054562,ENSGALG00000037740,ENSGALG00000036258,ENSGALG00000004841,ENSGALG00000001863,ENSGALG00000001882,ENSGALG00000039385,ENSGALG00000020575,ENSGALG00000039978,ENSGALG00000007666,…
TF	Factor: Pax-5; motif: RRMSWGANWYCTNRAGCGKRACSRYNSM; match class: 0	TF:M00144_0	2.05e-07	6.68795	11303	365	228	24356	ENSGALG00000011349,ENSGALG00000041932,ENSGALG00000052592,ENSGALG00000011347,ENSGALG00000000394,ENSGALG00000016400,ENSGALG00000036189,ENSGALG00000039092,ENSGALG00000027712,ENSGALG00000006944,ENSGALG00000003016,ENSGALG00000054562,ENSGALG00000037740,ENSGALG00000036258,ENSGALG00000004841,ENSGALG00000001863,ENSGALG00000001882,ENSGALG00000039385,ENSGALG00000020575,ENSGALG00000039978,ENSGALG00000007666,…
TF	Factor: PU.1; motif: AGGAAG	TF:M02031	2.85e-07	6.54577	14430	365	272	24356	ENSGALG00000011349,ENSGALG00000041932,ENSGALG00000000911,ENSGALG00000002186,ENSGALG00000015384,ENSGALG00000003193,ENSGALG00000000394,ENSGALG00000016400,ENSGALG00000036189,ENSGALG00000012061,ENSGALG00000012812,ENSGALG00000031205,ENSGALG00000039092,ENSGALG00000006944,ENSGALG00000001835,ENSGALG00000003016,ENSGALG00000003212,ENSGALG00000036258,ENSGALG00000004841,ENSGALG00000001882,ENSGALG00000020575,…
TF	Factor: PU.1; motif: AGGAAG; match class: 0	TF:M02031_0	2.85e-07	6.54577	14430	365	272	24356	ENSGALG00000011349,ENSGALG00000041932,ENSGALG00000000911,ENSGALG00000002186,ENSGALG00000015384,ENSGALG00000003193,ENSGALG00000000394,ENSGALG00000016400,ENSGALG00000036189,ENSGALG00000012061,ENSGALG00000012812,ENSGALG00000031205,ENSGALG00000039092,ENSGALG00000006944,ENSGALG00000001835,ENSGALG00000003016,ENSGALG00000003212,ENSGALG00000036258,ENSGALG00000004841,ENSGALG00000001882,ENSGALG00000020575,…
TF	Factor: Sp1; motif: NGGGGGCGGGGYN; match class: 0	TF:M00196_0	2.95e-07	6.53045	6661	365	154	24356	ENSGALG00000011349,ENSGALG00000052592,ENSGALG00000011347,ENSGALG00000016400,ENSGALG00000027712,ENSGALG00000006944,ENSGALG00000003016,ENSGALG00000037740,ENSGALG00000004841,ENSGALG00000001882,ENSGALG00000007666,ENSGALG00000026276,ENSGALG00000037802,ENSGALG00000015419,ENSGALG00000025748,ENSGALG00000002086,ENSGALG00000031657,ENSGALG00000005802,ENSGALG00000015708,ENSGALG00000042664,ENSGALG00000023936,…
TF	Factor: Sp1; motif: NGGGGGCGGGGYN	TF:M00196	2.95e-07	6.53045	6661	365	154	24356	ENSGALG00000011349,ENSGALG00000052592,ENSGALG00000011347,ENSGALG00000016400,ENSGALG00000027712,ENSGALG00000006944,ENSGALG00000003016,ENSGALG00000037740,ENSGALG00000004841,ENSGALG00000001882,ENSGALG00000007666,ENSGALG00000026276,ENSGALG00000037802,ENSGALG00000015419,ENSGALG00000025748,ENSGALG00000002086,ENSGALG00000031657,ENSGALG00000005802,ENSGALG00000015708,ENSGALG00000042664,ENSGALG00000023936,…
TF	Factor: Sp1; motif: GGGGCGGGGC	TF:M00931	3.11e-07	6.50751	6784	365	156	24356	ENSGALG00000011349,ENSGALG00000052592,ENSGALG00000011347,ENSGALG00000016400,ENSGALG00000027712,ENSGALG00000003016,ENSGALG00000037740,ENSGALG00000004841,ENSGALG00000001882,ENSGALG00000007666,ENSGALG00000035052,ENSGALG00000026276,ENSGALG00000037802,ENSGALG00000015419,ENSGALG00000025748,ENSGALG00000002086,ENSGALG00000031657,ENSGALG00000005802,ENSGALG00000015708,ENSGALG00000042664,ENSGALG00000023936,…
TF	Factor: Sp1; motif: GGGGCGGGGC; match class: 0	TF:M00931_0	3.11e-07	6.50751	6784	365	156	24356	ENSGALG00000011349,ENSGALG00000052592,ENSGALG00000011347,ENSGALG00000016400,ENSGALG00000027712,ENSGALG00000003016,ENSGALG00000037740,ENSGALG00000004841,ENSGALG00000001882,ENSGALG00000007666,ENSGALG00000035052,ENSGALG00000026276,ENSGALG00000037802,ENSGALG00000015419,ENSGALG00000025748,ENSGALG00000002086,ENSGALG00000031657,ENSGALG00000005802,ENSGALG00000015708,ENSGALG00000042664,ENSGALG00000023936,…
TF	Factor: E2F-4; motif: NTTTCSCGCC	TF:M07380	3.45e-07	6.46239	8312	365	181	24356	ENSGALG00000011349,ENSGALG00000041932,ENSGALG00000052592,ENSGALG00000011347,ENSGALG00000000911,ENSGALG00000015384,ENSGALG00000003193,ENSGALG00000036189,ENSGALG00000006944,ENSGALG00000054562,ENSGALG00000036258,ENSGALG00000004841,ENSGALG00000039385,ENSGALG00000035052,ENSGALG00000037802,ENSGALG00000015419,ENSGALG00000025748,ENSGALG00000005903,ENSGALG00000030886,ENSGALG00000005802,ENSGALG00000015708,…
TF	Factor: E2F-4; motif: NTTTCSCGCC; match class: 0	TF:M07380_0	3.45e-07	6.46239	8312	365	181	24356	ENSGALG00000011349,ENSGALG00000041932,ENSGALG00000052592,ENSGALG00000011347,ENSGALG00000000911,ENSGALG00000015384,ENSGALG00000003193,ENSGALG00000036189,ENSGALG00000006944,ENSGALG00000054562,ENSGALG00000036258,ENSGALG00000004841,ENSGALG00000039385,ENSGALG00000035052,ENSGALG00000037802,ENSGALG00000015419,ENSGALG00000025748,ENSGALG00000005903,ENSGALG00000030886,ENSGALG00000005802,ENSGALG00000015708,…
TF	Factor: Sp1; motif: NNGGGGCGGGGNN; match class: 0	TF:M00932_0	3.89e-07	6.41006	6685	365	154	24356	ENSGALG00000011349,ENSGALG00000052592,ENSGALG00000011347,ENSGALG00000016400,ENSGALG00000027712,ENSGALG00000003016,ENSGALG00000037740,ENSGALG00000004841,ENSGALG00000001882,ENSGALG00000007666,ENSGALG00000035052,ENSGALG00000026276,ENSGALG00000037802,ENSGALG00000015419,ENSGALG00000025748,ENSGALG00000002086,ENSGALG00000031657,ENSGALG00000005802,ENSGALG00000015708,ENSGALG00000042664,ENSGALG00000023936,…
TF	Factor: Sp1; motif: NNGGGGCGGGGNN	TF:M00932	3.89e-07	6.41006	6685	365	154	24356	ENSGALG00000011349,ENSGALG00000052592,ENSGALG00000011347,ENSGALG00000016400,ENSGALG00000027712,ENSGALG00000003016,ENSGALG00000037740,ENSGALG00000004841,ENSGALG00000001882,ENSGALG00000007666,ENSGALG00000035052,ENSGALG00000026276,ENSGALG00000037802,ENSGALG00000015419,ENSGALG00000025748,ENSGALG00000002086,ENSGALG00000031657,ENSGALG00000005802,ENSGALG00000015708,ENSGALG00000042664,ENSGALG00000023936,…
TF	Factor: Sp1; motif: CCCCGCCCCN	TF:M00933	6.41e-07	6.19338	6025	365	142	24356	ENSGALG00000011349,ENSGALG00000052592,ENSGALG00000011347,ENSGALG00000000911,ENSGALG00000027712,ENSGALG00000003016,ENSGALG00000054562,ENSGALG00000037740,ENSGALG00000004841,ENSGALG00000001882,ENSGALG00000007666,ENSGALG00000026276,ENSGALG00000037802,ENSGALG00000015419,ENSGALG00000025748,ENSGALG00000002086,ENSGALG00000031657,ENSGALG00000005802,ENSGALG00000015708,ENSGALG00000042664,ENSGALG00000023936,…
TF	Factor: Sp1; motif: CCCCGCCCCN; match class: 0	TF:M00933_0	6.41e-07	6.19338	6025	365	142	24356	ENSGALG00000011349,ENSGALG00000052592,ENSGALG00000011347,ENSGALG00000000911,ENSGALG00000027712,ENSGALG00000003016,ENSGALG00000054562,ENSGALG00000037740,ENSGALG00000004841,ENSGALG00000001882,ENSGALG00000007666,ENSGALG00000026276,ENSGALG00000037802,ENSGALG00000015419,ENSGALG00000025748,ENSGALG00000002086,ENSGALG00000031657,ENSGALG00000005802,ENSGALG00000015708,ENSGALG00000042664,ENSGALG00000023936,…
TF	Factor: SP1; motif: GGGGYGGGGNS	TF:M01303	7.54e-07	6.12251	5182	365	127	24356	ENSGALG00000011349,ENSGALG00000041932,ENSGALG00000011347,ENSGALG00000003193,ENSGALG00000036189,ENSGALG00000003016,ENSGALG00000039978,ENSGALG00000007666,ENSGALG00000026276,ENSGALG00000015419,ENSGALG00000025748,ENSGALG00000031657,ENSGALG00000005802,ENSGALG00000015708,ENSGALG00000042664,ENSGALG00000023936,ENSGALG00000035879,ENSGALG00000043727,ENSGALG00000012538,ENSGALG00000000544,ENSGALG00000028478,…
TF	Factor: SP1; motif: GGGGYGGGGNS; match class: 0	TF:M01303_0	7.54e-07	6.12251	5182	365	127	24356	ENSGALG00000011349,ENSGALG00000041932,ENSGALG00000011347,ENSGALG00000003193,ENSGALG00000036189,ENSGALG00000003016,ENSGALG00000039978,ENSGALG00000007666,ENSGALG00000026276,ENSGALG00000015419,ENSGALG00000025748,ENSGALG00000031657,ENSGALG00000005802,ENSGALG00000015708,ENSGALG00000042664,ENSGALG00000023936,ENSGALG00000035879,ENSGALG00000043727,ENSGALG00000012538,ENSGALG00000000544,ENSGALG00000028478,…
TF	Factor: MafB; motif: GNTGAC; match class: 0	TF:M01227_0	7.68e-07	6.11459	11505	365	229	24356	ENSGALG00000052592,ENSGALG00000011347,ENSGALG00000000911,ENSGALG00000002186,ENSGALG00000015384,ENSGALG00000000394,ENSGALG00000016400,ENSGALG00000012061,ENSGALG00000012812,ENSGALG00000039092,ENSGALG00000027712,ENSGALG00000001835,ENSGALG00000003212,ENSGALG00000054562,ENSGALG00000037740,ENSGALG00000004841,ENSGALG00000001863,ENSGALG00000039385,ENSGALG00000020575,ENSGALG00000039978,ENSGALG00000048624,…
TF	Factor: MafB; motif: GNTGAC	TF:M01227	7.68e-07	6.11459	11505	365	229	24356	ENSGALG00000052592,ENSGALG00000011347,ENSGALG00000000911,ENSGALG00000002186,ENSGALG00000015384,ENSGALG00000000394,ENSGALG00000016400,ENSGALG00000012061,ENSGALG00000012812,ENSGALG00000039092,ENSGALG00000027712,ENSGALG00000001835,ENSGALG00000003212,ENSGALG00000054562,ENSGALG00000037740,ENSGALG00000004841,ENSGALG00000001863,ENSGALG00000039385,ENSGALG00000020575,ENSGALG00000039978,ENSGALG00000048624,…
TF	Factor: VDR,; motif: RRTGNMCYTNNTGAMCCNYNT; match class: 0	TF:M00966_0	8.1e-07	6.09171	8706	365	186	24356	ENSGALG00000011349,ENSGALG00000041932,ENSGALG00000011347,ENSGALG00000000911,ENSGALG00000002186,ENSGALG00000015384,ENSGALG00000003193,ENSGALG00000000394,ENSGALG00000016400,ENSGALG00000036189,ENSGALG00000012812,ENSGALG00000031205,ENSGALG00000039092,ENSGALG00000027712,ENSGALG00000006944,ENSGALG00000001835,ENSGALG00000003016,ENSGALG00000003212,ENSGALG00000037740,ENSGALG00000004841,ENSGALG00000001863,…
TF	Factor: VDR,; motif: RRTGNMCYTNNTGAMCCNYNT	TF:M00966	8.1e-07	6.09171	8706	365	186	24356	ENSGALG00000011349,ENSGALG00000041932,ENSGALG00000011347,ENSGALG00000000911,ENSGALG00000002186,ENSGALG00000015384,ENSGALG00000003193,ENSGALG00000000394,ENSGALG00000016400,ENSGALG00000036189,ENSGALG00000012812,ENSGALG00000031205,ENSGALG00000039092,ENSGALG00000027712,ENSGALG00000006944,ENSGALG00000001835,ENSGALG00000003016,ENSGALG00000003212,ENSGALG00000037740,ENSGALG00000004841,ENSGALG00000001863,…
TF	Factor: E2F-4; motif: GCGGGAAANA; match class: 0	TF:M02090_0	9.44e-07	6.02486	8721	365	186	24356	ENSGALG00000011349,ENSGALG00000041932,ENSGALG00000052592,ENSGALG00000011347,ENSGALG00000000911,ENSGALG00000003193,ENSGALG00000016400,ENSGALG00000036189,ENSGALG00000054562,ENSGALG00000037740,ENSGALG00000004841,ENSGALG00000001882,ENSGALG00000039385,ENSGALG00000020575,ENSGALG00000007666,ENSGALG00000035052,ENSGALG00000000731,ENSGALG00000026276,ENSGALG00000025748,ENSGALG00000002086,ENSGALG00000005903,…
TF	Factor: E2F-4; motif: GCGGGAAANA	TF:M02090	9.44e-07	6.02486	8721	365	186	24356	ENSGALG00000011349,ENSGALG00000041932,ENSGALG00000052592,ENSGALG00000011347,ENSGALG00000000911,ENSGALG00000003193,ENSGALG00000016400,ENSGALG00000036189,ENSGALG00000054562,ENSGALG00000037740,ENSGALG00000004841,ENSGALG00000001882,ENSGALG00000039385,ENSGALG00000020575,ENSGALG00000007666,ENSGALG00000035052,ENSGALG00000000731,ENSGALG00000026276,ENSGALG00000025748,ENSGALG00000002086,ENSGALG00000005903,…
TF	Factor: MafB; motif: CRCTGACNANN; match class: 0	TF:M03830_0	1.95e-06	5.71056	7920	365	172	24356	ENSGALG00000041932,ENSGALG00000052592,ENSGALG00000011347,ENSGALG00000000911,ENSGALG00000002186,ENSGALG00000015384,ENSGALG00000003193,ENSGALG00000031205,ENSGALG00000039092,ENSGALG00000006944,ENSGALG00000003212,ENSGALG00000036258,ENSGALG00000004841,ENSGALG00000001863,ENSGALG00000001882,ENSGALG00000039385,ENSGALG00000020575,ENSGALG00000007666,ENSGALG00000010050,ENSGALG00000000731,ENSGALG00000044354,…
TF	Factor: MafB; motif: CRCTGACNANN	TF:M03830	1.95e-06	5.71056	7920	365	172	24356	ENSGALG00000041932,ENSGALG00000052592,ENSGALG00000011347,ENSGALG00000000911,ENSGALG00000002186,ENSGALG00000015384,ENSGALG00000003193,ENSGALG00000031205,ENSGALG00000039092,ENSGALG00000006944,ENSGALG00000003212,ENSGALG00000036258,ENSGALG00000004841,ENSGALG00000001863,ENSGALG00000001882,ENSGALG00000039385,ENSGALG00000020575,ENSGALG00000007666,ENSGALG00000010050,ENSGALG00000000731,ENSGALG00000044354,…
TF	Factor: SREBP-1; motif: CACSCCA; match class: 1	TF:M00749_1	7.45e-06	5.12761	2682	365	77	24356	ENSGALG00000041932,ENSGALG00000000911,ENSGALG00000000394,ENSGALG00000027712,ENSGALG00000054562,ENSGALG00000039385,ENSGALG00000007349,ENSGALG00000035052,ENSGALG00000044354,ENSGALG00000002086,ENSGALG00000030886,ENSGALG00000010926,ENSGALG00000035879,ENSGALG00000037286,ENSGALG00000029812,ENSGALG00000043727,ENSGALG00000000544,ENSGALG00000010921,ENSGALG00000033033,ENSGALG00000030888,ENSGALG00000028478,…
TF	Factor: TEF-1; motif: GRRATG; match class: 0	TF:M00704_0	9.76e-06	5.01046	10377	365	208	24356	ENSGALG00000041932,ENSGALG00000000911,ENSGALG00000002186,ENSGALG00000000394,ENSGALG00000016400,ENSGALG00000012061,ENSGALG00000012812,ENSGALG00000031205,ENSGALG00000039092,ENSGALG00000027712,ENSGALG00000001835,ENSGALG00000003016,ENSGALG00000003212,ENSGALG00000054562,ENSGALG00000036258,ENSGALG00000001863,ENSGALG00000039385,ENSGALG00000020575,ENSGALG00000039978,ENSGALG00000035052,ENSGALG00000000731,…
TF	Factor: TEF-1; motif: GRRATG	TF:M00704	9.76e-06	5.01046	10377	365	208	24356	ENSGALG00000041932,ENSGALG00000000911,ENSGALG00000002186,ENSGALG00000000394,ENSGALG00000016400,ENSGALG00000012061,ENSGALG00000012812,ENSGALG00000031205,ENSGALG00000039092,ENSGALG00000027712,ENSGALG00000001835,ENSGALG00000003016,ENSGALG00000003212,ENSGALG00000054562,ENSGALG00000036258,ENSGALG00000001863,ENSGALG00000039385,ENSGALG00000020575,ENSGALG00000039978,ENSGALG00000035052,ENSGALG00000000731,…
TF	Factor: Tal-1; motif: CAGATGG	TF:M03804	1.05e-05	4.97719	5288	365	125	24356	ENSGALG00000000911,ENSGALG00000002186,ENSGALG00000003193,ENSGALG00000012061,ENSGALG00000031205,ENSGALG00000006944,ENSGALG00000001835,ENSGALG00000003212,ENSGALG00000037740,ENSGALG00000036258,ENSGALG00000004841,ENSGALG00000020575,ENSGALG00000007349,ENSGALG00000044354,ENSGALG00000015419,ENSGALG00000011991,ENSGALG00000005903,ENSGALG00000030886,ENSGALG00000048396,ENSGALG00000031657,ENSGALG00000005802,…
TF	Factor: Tal-1; motif: CAGATGG; match class: 0	TF:M03804_0	1.05e-05	4.97719	5288	365	125	24356	ENSGALG00000000911,ENSGALG00000002186,ENSGALG00000003193,ENSGALG00000012061,ENSGALG00000031205,ENSGALG00000006944,ENSGALG00000001835,ENSGALG00000003212,ENSGALG00000037740,ENSGALG00000036258,ENSGALG00000004841,ENSGALG00000020575,ENSGALG00000007349,ENSGALG00000044354,ENSGALG00000015419,ENSGALG00000011991,ENSGALG00000005903,ENSGALG00000030886,ENSGALG00000048396,ENSGALG00000031657,ENSGALG00000005802,…
TF	Factor: SREBP-1; motif: KATCACCCCAC; match class: 0	TF:M00221_0	1.13e-05	4.94545	6815	365	151	24356	ENSGALG00000052592,ENSGALG00000002186,ENSGALG00000000394,ENSGALG00000036189,ENSGALG00000039092,ENSGALG00000027712,ENSGALG00000006944,ENSGALG00000054562,ENSGALG00000001863,ENSGALG00000039385,ENSGALG00000048624,ENSGALG00000007349,ENSGALG00000035052,ENSGALG00000000731,ENSGALG00000026276,ENSGALG00000044354,ENSGALG00000002086,ENSGALG00000030886,ENSGALG00000031657,ENSGALG00000037286,ENSGALG00000013575,…
TF	Factor: SREBP-1; motif: KATCACCCCAC	TF:M00221	1.13e-05	4.94545	6815	365	151	24356	ENSGALG00000052592,ENSGALG00000002186,ENSGALG00000000394,ENSGALG00000036189,ENSGALG00000039092,ENSGALG00000027712,ENSGALG00000006944,ENSGALG00000054562,ENSGALG00000001863,ENSGALG00000039385,ENSGALG00000048624,ENSGALG00000007349,ENSGALG00000035052,ENSGALG00000000731,ENSGALG00000026276,ENSGALG00000044354,ENSGALG00000002086,ENSGALG00000030886,ENSGALG00000031657,ENSGALG00000037286,ENSGALG00000013575,…
TF	Factor: MAFB; motif: NTCAGCN	TF:M08888	1.19e-05	4.92319	11937	365	231	24356	ENSGALG00000011349,ENSGALG00000052592,ENSGALG00000011347,ENSGALG00000000911,ENSGALG00000002186,ENSGALG00000003193,ENSGALG00000000394,ENSGALG00000036189,ENSGALG00000012061,ENSGALG00000012812,ENSGALG00000039092,ENSGALG00000027712,ENSGALG00000006944,ENSGALG00000003016,ENSGALG00000003212,ENSGALG00000054562,ENSGALG00000037740,ENSGALG00000036258,ENSGALG00000004841,ENSGALG00000001863,ENSGALG00000001882,…
TF	Factor: MAFB; motif: NTCAGCN; match class: 0	TF:M08888_0	1.19e-05	4.92319	11937	365	231	24356	ENSGALG00000011349,ENSGALG00000052592,ENSGALG00000011347,ENSGALG00000000911,ENSGALG00000002186,ENSGALG00000003193,ENSGALG00000000394,ENSGALG00000036189,ENSGALG00000012061,ENSGALG00000012812,ENSGALG00000039092,ENSGALG00000027712,ENSGALG00000006944,ENSGALG00000003016,ENSGALG00000003212,ENSGALG00000054562,ENSGALG00000037740,ENSGALG00000036258,ENSGALG00000004841,ENSGALG00000001863,ENSGALG00000001882,…
TF	Factor: c-Myb; motif: NCNRNNGRCNGTTGGKGG; match class: 0	TF:M00004_0	2.5e-05	4.60125	7377	365	159	24356	ENSGALG00000011349,ENSGALG00000000394,ENSGALG00000012812,ENSGALG00000031205,ENSGALG00000039092,ENSGALG00000006944,ENSGALG00000003016,ENSGALG00000003212,ENSGALG00000054562,ENSGALG00000037740,ENSGALG00000036258,ENSGALG00000004841,ENSGALG00000039385,ENSGALG00000039978,ENSGALG00000007666,ENSGALG00000000731,ENSGALG00000015419,ENSGALG00000030886,ENSGALG00000010926,ENSGALG00000005802,ENSGALG00000045085,…
TF	Factor: c-Myb; motif: NCNRNNGRCNGTTGGKGG	TF:M00004	2.5e-05	4.60125	7377	365	159	24356	ENSGALG00000011349,ENSGALG00000000394,ENSGALG00000012812,ENSGALG00000031205,ENSGALG00000039092,ENSGALG00000006944,ENSGALG00000003016,ENSGALG00000003212,ENSGALG00000054562,ENSGALG00000037740,ENSGALG00000036258,ENSGALG00000004841,ENSGALG00000039385,ENSGALG00000039978,ENSGALG00000007666,ENSGALG00000000731,ENSGALG00000015419,ENSGALG00000030886,ENSGALG00000010926,ENSGALG00000005802,ENSGALG00000045085,…
TF	Factor: c-Myc:Max; motif: GCCAYGYGSN; match class: 0	TF:M00322_0	3.35e-05	4.47462	7285	365	157	24356	ENSGALG00000011349,ENSGALG00000041932,ENSGALG00000052592,ENSGALG00000002186,ENSGALG00000003193,ENSGALG00000036189,ENSGALG00000012061,ENSGALG00000027712,ENSGALG00000001835,ENSGALG00000054562,ENSGALG00000037740,ENSGALG00000036258,ENSGALG00000001863,ENSGALG00000039385,ENSGALG00000020575,ENSGALG00000039978,ENSGALG00000007666,ENSGALG00000007349,ENSGALG00000026276,ENSGALG00000025748,ENSGALG00000002086,…
TF	Factor: c-Myc:Max; motif: GCCAYGYGSN	TF:M00322	3.35e-05	4.47462	7285	365	157	24356	ENSGALG00000011349,ENSGALG00000041932,ENSGALG00000052592,ENSGALG00000002186,ENSGALG00000003193,ENSGALG00000036189,ENSGALG00000012061,ENSGALG00000027712,ENSGALG00000001835,ENSGALG00000054562,ENSGALG00000037740,ENSGALG00000036258,ENSGALG00000001863,ENSGALG00000039385,ENSGALG00000020575,ENSGALG00000039978,ENSGALG00000007666,ENSGALG00000007349,ENSGALG00000026276,ENSGALG00000025748,ENSGALG00000002086,…
TF	Factor: LF-A1; motif: GGGSTCWR; match class: 1	TF:M00646_1	3.78e-05	4.42257	4776	365	114	24356	ENSGALG00000011349,ENSGALG00000052592,ENSGALG00000000911,ENSGALG00000002186,ENSGALG00000000394,ENSGALG00000031205,ENSGALG00000027712,ENSGALG00000006944,ENSGALG00000003016,ENSGALG00000054562,ENSGALG00000004841,ENSGALG00000020575,ENSGALG00000039978,ENSGALG00000048624,ENSGALG00000000731,ENSGALG00000026276,ENSGALG00000044354,ENSGALG00000030886,ENSGALG00000010926,ENSGALG00000005802,ENSGALG00000005102,…
TF	Factor: Sp3; motif: ASMCTTGGGSRGGG	TF:M00665	3.86e-05	4.41295	5289	365	123	24356	ENSGALG00000011349,ENSGALG00000041932,ENSGALG00000011347,ENSGALG00000036189,ENSGALG00000039092,ENSGALG00000006944,ENSGALG00000054562,ENSGALG00000037740,ENSGALG00000039385,ENSGALG00000039978,ENSGALG00000048624,ENSGALG00000007666,ENSGALG00000010050,ENSGALG00000007349,ENSGALG00000026276,ENSGALG00000015419,ENSGALG00000005102,ENSGALG00000015708,ENSGALG00000042664,ENSGALG00000023936,ENSGALG00000012541,…
TF	Factor: Sp3; motif: ASMCTTGGGSRGGG; match class: 0	TF:M00665_0	3.86e-05	4.41295	5289	365	123	24356	ENSGALG00000011349,ENSGALG00000041932,ENSGALG00000011347,ENSGALG00000036189,ENSGALG00000039092,ENSGALG00000006944,ENSGALG00000054562,ENSGALG00000037740,ENSGALG00000039385,ENSGALG00000039978,ENSGALG00000048624,ENSGALG00000007666,ENSGALG00000010050,ENSGALG00000007349,ENSGALG00000026276,ENSGALG00000015419,ENSGALG00000005102,ENSGALG00000015708,ENSGALG00000042664,ENSGALG00000023936,ENSGALG00000012541,…
TF	Factor: c-Maf; motif: NWNNNTGCTGACKNNNNNN; match class: 0	TF:M01070_0	9.23e-05	4.03489	7945	365	166	24356	ENSGALG00000052592,ENSGALG00000015384,ENSGALG00000000394,ENSGALG00000016400,ENSGALG00000012061,ENSGALG00000012812,ENSGALG00000039092,ENSGALG00000027712,ENSGALG00000001835,ENSGALG00000003212,ENSGALG00000037740,ENSGALG00000004841,ENSGALG00000001863,ENSGALG00000001882,ENSGALG00000039385,ENSGALG00000039978,ENSGALG00000048624,ENSGALG00000007666,ENSGALG00000007349,ENSGALG00000035052,ENSGALG00000000731,…
TF	Factor: c-Maf; motif: NWNNNTGCTGACKNNNNNN	TF:M01070	9.23e-05	4.03489	7945	365	166	24356	ENSGALG00000052592,ENSGALG00000015384,ENSGALG00000000394,ENSGALG00000016400,ENSGALG00000012061,ENSGALG00000012812,ENSGALG00000039092,ENSGALG00000027712,ENSGALG00000001835,ENSGALG00000003212,ENSGALG00000037740,ENSGALG00000004841,ENSGALG00000001863,ENSGALG00000001882,ENSGALG00000039385,ENSGALG00000039978,ENSGALG00000048624,ENSGALG00000007666,ENSGALG00000007349,ENSGALG00000035052,ENSGALG00000000731,…
TF	Factor: Myc; motif: CACGTGS; match class: 0	TF:M00799_0	9.41e-05	4.02649	5429	365	124	24356	ENSGALG00000041932,ENSGALG00000003193,ENSGALG00000036189,ENSGALG00000012061,ENSGALG00000027712,ENSGALG00000001835,ENSGALG00000054562,ENSGALG00000036258,ENSGALG00000001863,ENSGALG00000001882,ENSGALG00000039385,ENSGALG00000039978,ENSGALG00000007666,ENSGALG00000007349,ENSGALG00000026276,ENSGALG00000030886,ENSGALG00000005802,ENSGALG00000005102,ENSGALG00000042664,ENSGALG00000023936,ENSGALG00000037286,…
TF	Factor: Myc; motif: CACGTGS	TF:M00799	9.41e-05	4.02649	5429	365	124	24356	ENSGALG00000041932,ENSGALG00000003193,ENSGALG00000036189,ENSGALG00000012061,ENSGALG00000027712,ENSGALG00000001835,ENSGALG00000054562,ENSGALG00000036258,ENSGALG00000001863,ENSGALG00000001882,ENSGALG00000039385,ENSGALG00000039978,ENSGALG00000007666,ENSGALG00000007349,ENSGALG00000026276,ENSGALG00000030886,ENSGALG00000005802,ENSGALG00000005102,ENSGALG00000042664,ENSGALG00000023936,ENSGALG00000037286,…
TF	Factor: Ngn-2; motif: GNNNNNCAGMTGGNNN	TF:M07609	0.000104	3.98272	1399	365	47	24356	ENSGALG00000052592,ENSGALG00000011347,ENSGALG00000006944,ENSGALG00000004841,ENSGALG00000007349,ENSGALG00000044354,ENSGALG00000045085,ENSGALG00000035879,ENSGALG00000037286,ENSGALG00000029812,ENSGALG00000043727,ENSGALG00000000544,ENSGALG00000027742,ENSGALG00000050532,ENSGALG00000038748,ENSGALG00000007320,ENSGALG00000000048,ENSGALG00000002987,ENSGALG00000003285,ENSGALG00000047313,ENSGALG00000004721,…
TF	Factor: Ngn-2; motif: GNNNNNCAGMTGGNNN; match class: 0	TF:M07609_0	0.000104	3.98272	1399	365	47	24356	ENSGALG00000052592,ENSGALG00000011347,ENSGALG00000006944,ENSGALG00000004841,ENSGALG00000007349,ENSGALG00000044354,ENSGALG00000045085,ENSGALG00000035879,ENSGALG00000037286,ENSGALG00000029812,ENSGALG00000043727,ENSGALG00000000544,ENSGALG00000027742,ENSGALG00000050532,ENSGALG00000038748,ENSGALG00000007320,ENSGALG00000000048,ENSGALG00000002987,ENSGALG00000003285,ENSGALG00000047313,ENSGALG00000004721,…
TF	Factor: E2F; motif: NCSCGCSAAAN	TF:M00919	0.000167	3.77693	3632	365	91	24356	ENSGALG00000011349,ENSGALG00000011347,ENSGALG00000015384,ENSGALG00000036189,ENSGALG00000006944,ENSGALG00000003212,ENSGALG00000007666,ENSGALG00000025748,ENSGALG00000005903,ENSGALG00000031657,ENSGALG00000005802,ENSGALG00000042664,ENSGALG00000035879,ENSGALG00000043727,ENSGALG00000012538,ENSGALG00000011680,ENSGALG00000040666,ENSGALG00000012545,ENSGALG00000004860,ENSGALG00000049511,ENSGALG00000038748,…
TF	Factor: E2F; motif: NCSCGCSAAAN; match class: 0	TF:M00919_0	0.000167	3.77693	3632	365	91	24356	ENSGALG00000011349,ENSGALG00000011347,ENSGALG00000015384,ENSGALG00000036189,ENSGALG00000006944,ENSGALG00000003212,ENSGALG00000007666,ENSGALG00000025748,ENSGALG00000005903,ENSGALG00000031657,ENSGALG00000005802,ENSGALG00000042664,ENSGALG00000035879,ENSGALG00000043727,ENSGALG00000012538,ENSGALG00000011680,ENSGALG00000040666,ENSGALG00000012545,ENSGALG00000004860,ENSGALG00000049511,ENSGALG00000038748,…
TF	Factor: MAFA; motif: TCAGCAN	TF:M01709	0.000336	3.47338	8215	365	168	24356	ENSGALG00000011349,ENSGALG00000052592,ENSGALG00000011347,ENSGALG00000002186,ENSGALG00000015384,ENSGALG00000000394,ENSGALG00000036189,ENSGALG00000012061,ENSGALG00000039092,ENSGALG00000027712,ENSGALG00000006944,ENSGALG00000003016,ENSGALG00000003212,ENSGALG00000004841,ENSGALG00000001863,ENSGALG00000001882,ENSGALG00000039385,ENSGALG00000039978,ENSGALG00000048624,ENSGALG00000007666,ENSGALG00000010050,…
TF	Factor: MAFA; motif: TCAGCAN; match class: 0	TF:M01709_0	0.000336	3.47338	8215	365	168	24356	ENSGALG00000011349,ENSGALG00000052592,ENSGALG00000011347,ENSGALG00000002186,ENSGALG00000015384,ENSGALG00000000394,ENSGALG00000036189,ENSGALG00000012061,ENSGALG00000039092,ENSGALG00000027712,ENSGALG00000006944,ENSGALG00000003016,ENSGALG00000003212,ENSGALG00000004841,ENSGALG00000001863,ENSGALG00000001882,ENSGALG00000039385,ENSGALG00000039978,ENSGALG00000048624,ENSGALG00000007666,ENSGALG00000010050,…
TF	Factor: Myc; motif: CACGTGS; match class: 1	TF:M00799_1	0.000347	3.45913	3049	365	79	24356	ENSGALG00000041932,ENSGALG00000003193,ENSGALG00000036189,ENSGALG00000012061,ENSGALG00000027712,ENSGALG00000001835,ENSGALG00000054562,ENSGALG00000036258,ENSGALG00000039385,ENSGALG00000039978,ENSGALG00000007349,ENSGALG00000005802,ENSGALG00000005102,ENSGALG00000023936,ENSGALG00000037286,ENSGALG00000043727,ENSGALG00000000544,ENSGALG00000010921,ENSGALG00000033033,ENSGALG00000001028,ENSGALG00000027742,…
TF	Factor: Elk-1; motif: GGAAGN; match class: 0	TF:M03819_0	0.000465	3.33211	10631	365	205	24356	ENSGALG00000011349,ENSGALG00000002186,ENSGALG00000003193,ENSGALG00000000394,ENSGALG00000016400,ENSGALG00000036189,ENSGALG00000012812,ENSGALG00000031205,ENSGALG00000039092,ENSGALG00000027712,ENSGALG00000003016,ENSGALG00000003212,ENSGALG00000036258,ENSGALG00000004841,ENSGALG00000001882,ENSGALG00000039385,ENSGALG00000020575,ENSGALG00000048624,ENSGALG00000007349,ENSGALG00000035052,ENSGALG00000000731,…
TF	Factor: Elk-1; motif: GGAAGN	TF:M03819	0.000465	3.33211	10631	365	205	24356	ENSGALG00000011349,ENSGALG00000002186,ENSGALG00000003193,ENSGALG00000000394,ENSGALG00000016400,ENSGALG00000036189,ENSGALG00000012812,ENSGALG00000031205,ENSGALG00000039092,ENSGALG00000027712,ENSGALG00000003016,ENSGALG00000003212,ENSGALG00000036258,ENSGALG00000004841,ENSGALG00000001882,ENSGALG00000039385,ENSGALG00000020575,ENSGALG00000048624,ENSGALG00000007349,ENSGALG00000035052,ENSGALG00000000731,…
TF	Factor: ARNTLIKE; motif: NNNSCACGTG; match class: 0	TF:M08868_0	0.000531	3.27456	5541	365	123	24356	ENSGALG00000041932,ENSGALG00000003193,ENSGALG00000036189,ENSGALG00000012061,ENSGALG00000027712,ENSGALG00000001835,ENSGALG00000054562,ENSGALG00000036258,ENSGALG00000001863,ENSGALG00000001882,ENSGALG00000039385,ENSGALG00000039978,ENSGALG00000007666,ENSGALG00000007349,ENSGALG00000026276,ENSGALG00000030886,ENSGALG00000005802,ENSGALG00000005102,ENSGALG00000045085,ENSGALG00000023936,ENSGALG00000037286,…
TF	Factor: ARNTLIKE; motif: NNNSCACGTG	TF:M08868	0.000531	3.27456	5541	365	123	24356	ENSGALG00000041932,ENSGALG00000003193,ENSGALG00000036189,ENSGALG00000012061,ENSGALG00000027712,ENSGALG00000001835,ENSGALG00000054562,ENSGALG00000036258,ENSGALG00000001863,ENSGALG00000001882,ENSGALG00000039385,ENSGALG00000039978,ENSGALG00000007666,ENSGALG00000007349,ENSGALG00000026276,ENSGALG00000030886,ENSGALG00000005802,ENSGALG00000005102,ENSGALG00000045085,ENSGALG00000023936,ENSGALG00000037286,…
TF	Factor: NF-E4; motif: GTGAGGS; match class: 0	TF:M08826_0	0.000623	3.20535	10143	365	197	24356	ENSGALG00000041932,ENSGALG00000052592,ENSGALG00000011347,ENSGALG00000000911,ENSGALG00000015384,ENSGALG00000000394,ENSGALG00000016400,ENSGALG00000036189,ENSGALG00000031205,ENSGALG00000039092,ENSGALG00000027712,ENSGALG00000006944,ENSGALG00000003212,ENSGALG00000001882,ENSGALG00000039385,ENSGALG00000039978,ENSGALG00000048624,ENSGALG00000007666,ENSGALG00000010050,ENSGALG00000035052,ENSGALG00000000731,…
TF	Factor: NF-E4; motif: GTGAGGS	TF:M08826	0.000623	3.20535	10143	365	197	24356	ENSGALG00000041932,ENSGALG00000052592,ENSGALG00000011347,ENSGALG00000000911,ENSGALG00000015384,ENSGALG00000000394,ENSGALG00000016400,ENSGALG00000036189,ENSGALG00000031205,ENSGALG00000039092,ENSGALG00000027712,ENSGALG00000006944,ENSGALG00000003212,ENSGALG00000001882,ENSGALG00000039385,ENSGALG00000039978,ENSGALG00000048624,ENSGALG00000007666,ENSGALG00000010050,ENSGALG00000035052,ENSGALG00000000731,…
TF	Factor: Pax-5; motif: RRNGRNGCAN	TF:M03577	0.000629	3.20161	7976	365	163	24356	ENSGALG00000011349,ENSGALG00000041932,ENSGALG00000052592,ENSGALG00000011347,ENSGALG00000000911,ENSGALG00000002186,ENSGALG00000015384,ENSGALG00000003193,ENSGALG00000000394,ENSGALG00000016400,ENSGALG00000031205,ENSGALG00000039092,ENSGALG00000027712,ENSGALG00000006944,ENSGALG00000003016,ENSGALG00000054562,ENSGALG00000037740,ENSGALG00000004841,ENSGALG00000001882,ENSGALG00000048624,ENSGALG00000010050,…
TF	Factor: Pax-5; motif: RRNGRNGCAN; match class: 0	TF:M03577_0	0.000629	3.20161	7976	365	163	24356	ENSGALG00000011349,ENSGALG00000041932,ENSGALG00000052592,ENSGALG00000011347,ENSGALG00000000911,ENSGALG00000002186,ENSGALG00000015384,ENSGALG00000003193,ENSGALG00000000394,ENSGALG00000016400,ENSGALG00000031205,ENSGALG00000039092,ENSGALG00000027712,ENSGALG00000006944,ENSGALG00000003016,ENSGALG00000054562,ENSGALG00000037740,ENSGALG00000004841,ENSGALG00000001882,ENSGALG00000048624,ENSGALG00000010050,…
TF	Factor: Max; motif: NNANCACGTGNTNN	TF:M00119	0.000662	3.17908	6936	365	146	24356	ENSGALG00000041932,ENSGALG00000000911,ENSGALG00000003193,ENSGALG00000036189,ENSGALG00000012061,ENSGALG00000027712,ENSGALG00000001835,ENSGALG00000054562,ENSGALG00000036258,ENSGALG00000001863,ENSGALG00000001882,ENSGALG00000039385,ENSGALG00000039978,ENSGALG00000007666,ENSGALG00000007349,ENSGALG00000000731,ENSGALG00000026276,ENSGALG00000040444,ENSGALG00000005903,ENSGALG00000030886,ENSGALG00000005802,…
TF	Factor: Max; motif: NNANCACGTGNTNN; match class: 0	TF:M00119_0	0.000662	3.17908	6936	365	146	24356	ENSGALG00000041932,ENSGALG00000000911,ENSGALG00000003193,ENSGALG00000036189,ENSGALG00000012061,ENSGALG00000027712,ENSGALG00000001835,ENSGALG00000054562,ENSGALG00000036258,ENSGALG00000001863,ENSGALG00000001882,ENSGALG00000039385,ENSGALG00000039978,ENSGALG00000007666,ENSGALG00000007349,ENSGALG00000000731,ENSGALG00000026276,ENSGALG00000040444,ENSGALG00000005903,ENSGALG00000030886,ENSGALG00000005802,…
TF	Factor: Max; motif: NNANCACGTGNTNN; match class: 1	TF:M00119_1	0.000662	3.17908	6936	365	146	24356	ENSGALG00000041932,ENSGALG00000000911,ENSGALG00000003193,ENSGALG00000036189,ENSGALG00000012061,ENSGALG00000027712,ENSGALG00000001835,ENSGALG00000054562,ENSGALG00000036258,ENSGALG00000001863,ENSGALG00000001882,ENSGALG00000039385,ENSGALG00000039978,ENSGALG00000007666,ENSGALG00000007349,ENSGALG00000000731,ENSGALG00000026276,ENSGALG00000040444,ENSGALG00000005903,ENSGALG00000030886,ENSGALG00000005802,…
TF	Factor: SREBP-2; motif: NTCACCYNNNN	TF:M03852	0.000704	3.15239	7248	365	151	24356	ENSGALG00000011349,ENSGALG00000052592,ENSGALG00000011347,ENSGALG00000002186,ENSGALG00000003193,ENSGALG00000000394,ENSGALG00000012812,ENSGALG00000027712,ENSGALG00000054562,ENSGALG00000036258,ENSGALG00000039385,ENSGALG00000039978,ENSGALG00000007666,ENSGALG00000035052,ENSGALG00000000731,ENSGALG00000026276,ENSGALG00000002086,ENSGALG00000030886,ENSGALG00000031657,ENSGALG00000012541,ENSGALG00000035879,…
TF	Factor: SREBP-2; motif: NTCACCYNNNN; match class: 0	TF:M03852_0	0.000704	3.15239	7248	365	151	24356	ENSGALG00000011349,ENSGALG00000052592,ENSGALG00000011347,ENSGALG00000002186,ENSGALG00000003193,ENSGALG00000000394,ENSGALG00000012812,ENSGALG00000027712,ENSGALG00000054562,ENSGALG00000036258,ENSGALG00000039385,ENSGALG00000039978,ENSGALG00000007666,ENSGALG00000035052,ENSGALG00000000731,ENSGALG00000026276,ENSGALG00000002086,ENSGALG00000030886,ENSGALG00000031657,ENSGALG00000012541,ENSGALG00000035879,…
TF	Factor: E2F; motif: NKCGCGCSAAAN	TF:M00920	0.000707	3.15038	3372	365	84	24356	ENSGALG00000011349,ENSGALG00000015384,ENSGALG00000036189,ENSGALG00000006944,ENSGALG00000003212,ENSGALG00000037740,ENSGALG00000020575,ENSGALG00000007666,ENSGALG00000025748,ENSGALG00000005903,ENSGALG00000042664,ENSGALG00000035879,ENSGALG00000043727,ENSGALG00000012538,ENSGALG00000011680,ENSGALG00000040666,ENSGALG00000012545,ENSGALG00000004860,ENSGALG00000049511,ENSGALG00000038748,ENSGALG00000007320,…
TF	Factor: E2F; motif: NKCGCGCSAAAN; match class: 0	TF:M00920_0	0.000707	3.15038	3372	365	84	24356	ENSGALG00000011349,ENSGALG00000015384,ENSGALG00000036189,ENSGALG00000006944,ENSGALG00000003212,ENSGALG00000037740,ENSGALG00000020575,ENSGALG00000007666,ENSGALG00000025748,ENSGALG00000005903,ENSGALG00000042664,ENSGALG00000035879,ENSGALG00000043727,ENSGALG00000012538,ENSGALG00000011680,ENSGALG00000040666,ENSGALG00000012545,ENSGALG00000004860,ENSGALG00000049511,ENSGALG00000038748,ENSGALG00000007320,…
TF	Factor: c-Myc:Max; motif: NNACCACGTGGTNN; match class: 1	TF:M00118_1	0.000724	3.14023	7190	365	150	24356	ENSGALG00000041932,ENSGALG00000003193,ENSGALG00000036189,ENSGALG00000012061,ENSGALG00000027712,ENSGALG00000006944,ENSGALG00000001835,ENSGALG00000054562,ENSGALG00000036258,ENSGALG00000001863,ENSGALG00000001882,ENSGALG00000039385,ENSGALG00000039978,ENSGALG00000007666,ENSGALG00000007349,ENSGALG00000035052,ENSGALG00000000731,ENSGALG00000026276,ENSGALG00000037802,ENSGALG00000030886,ENSGALG00000005802,…
TF	Factor: c-Myc:Max; motif: NNACCACGTGGTNN; match class: 0	TF:M00118_0	0.000724	3.14023	7190	365	150	24356	ENSGALG00000041932,ENSGALG00000003193,ENSGALG00000036189,ENSGALG00000012061,ENSGALG00000027712,ENSGALG00000006944,ENSGALG00000001835,ENSGALG00000054562,ENSGALG00000036258,ENSGALG00000001863,ENSGALG00000001882,ENSGALG00000039385,ENSGALG00000039978,ENSGALG00000007666,ENSGALG00000007349,ENSGALG00000035052,ENSGALG00000000731,ENSGALG00000026276,ENSGALG00000037802,ENSGALG00000030886,ENSGALG00000005802,…
TF	Factor: c-Myc:Max; motif: NNACCACGTGGTNN	TF:M00118	0.000724	3.14023	7190	365	150	24356	ENSGALG00000041932,ENSGALG00000003193,ENSGALG00000036189,ENSGALG00000012061,ENSGALG00000027712,ENSGALG00000006944,ENSGALG00000001835,ENSGALG00000054562,ENSGALG00000036258,ENSGALG00000001863,ENSGALG00000001882,ENSGALG00000039385,ENSGALG00000039978,ENSGALG00000007666,ENSGALG00000007349,ENSGALG00000035052,ENSGALG00000000731,ENSGALG00000026276,ENSGALG00000037802,ENSGALG00000030886,ENSGALG00000005802,…
TF	Factor: E2F; motif: TTTSGCGSG	TF:M00939	0.00081	3.09173	3930	365	94	24356	ENSGALG00000011349,ENSGALG00000011347,ENSGALG00000015384,ENSGALG00000036189,ENSGALG00000006944,ENSGALG00000003212,ENSGALG00000007666,ENSGALG00000025748,ENSGALG00000005903,ENSGALG00000031657,ENSGALG00000005802,ENSGALG00000042664,ENSGALG00000035879,ENSGALG00000043727,ENSGALG00000012538,ENSGALG00000011680,ENSGALG00000040666,ENSGALG00000012545,ENSGALG00000004860,ENSGALG00000049511,ENSGALG00000038748,…
TF	Factor: E2F; motif: TTTSGCGSG; match class: 0	TF:M00939_0	0.00081	3.09173	3930	365	94	24356	ENSGALG00000011349,ENSGALG00000011347,ENSGALG00000015384,ENSGALG00000036189,ENSGALG00000006944,ENSGALG00000003212,ENSGALG00000007666,ENSGALG00000025748,ENSGALG00000005903,ENSGALG00000031657,ENSGALG00000005802,ENSGALG00000042664,ENSGALG00000035879,ENSGALG00000043727,ENSGALG00000012538,ENSGALG00000011680,ENSGALG00000040666,ENSGALG00000012545,ENSGALG00000004860,ENSGALG00000049511,ENSGALG00000038748,…
TF	Factor: ARNTLIKE; motif: NNNSCACGTG; match class: 1	TF:M08868_1	0.000847	3.07236	3172	365	80	24356	ENSGALG00000041932,ENSGALG00000003193,ENSGALG00000036189,ENSGALG00000012061,ENSGALG00000027712,ENSGALG00000001835,ENSGALG00000054562,ENSGALG00000036258,ENSGALG00000001882,ENSGALG00000039385,ENSGALG00000039978,ENSGALG00000007349,ENSGALG00000026276,ENSGALG00000005802,ENSGALG00000005102,ENSGALG00000045085,ENSGALG00000023936,ENSGALG00000037286,ENSGALG00000043727,ENSGALG00000000544,ENSGALG00000033033,…
TF	Factor: LBP-1; motif: CAGCTGS	TF:M00644	0.000851	3.06991	10052	365	195	24356	ENSGALG00000011349,ENSGALG00000041932,ENSGALG00000052592,ENSGALG00000011347,ENSGALG00000000911,ENSGALG00000002186,ENSGALG00000015384,ENSGALG00000003193,ENSGALG00000000394,ENSGALG00000036189,ENSGALG00000012061,ENSGALG00000012812,ENSGALG00000031205,ENSGALG00000027712,ENSGALG00000006944,ENSGALG00000001835,ENSGALG00000003016,ENSGALG00000054562,ENSGALG00000037740,ENSGALG00000036258,ENSGALG00000004841,…
TF	Factor: LBP-1; motif: CAGCTGS; match class: 0	TF:M00644_0	0.000851	3.06991	10052	365	195	24356	ENSGALG00000011349,ENSGALG00000041932,ENSGALG00000052592,ENSGALG00000011347,ENSGALG00000000911,ENSGALG00000002186,ENSGALG00000015384,ENSGALG00000003193,ENSGALG00000000394,ENSGALG00000036189,ENSGALG00000012061,ENSGALG00000012812,ENSGALG00000031205,ENSGALG00000027712,ENSGALG00000006944,ENSGALG00000001835,ENSGALG00000003016,ENSGALG00000054562,ENSGALG00000037740,ENSGALG00000036258,ENSGALG00000004841,…
TF	Factor: C-Myc; motif: NGCCACGTGNN; match class: 0	TF:M07601_0	0.000966	3.01481	6195	365	133	24356	ENSGALG00000041932,ENSGALG00000003193,ENSGALG00000036189,ENSGALG00000012061,ENSGALG00000027712,ENSGALG00000001835,ENSGALG00000054562,ENSGALG00000036258,ENSGALG00000001863,ENSGALG00000001882,ENSGALG00000039385,ENSGALG00000039978,ENSGALG00000007666,ENSGALG00000007349,ENSGALG00000000731,ENSGALG00000026276,ENSGALG00000030886,ENSGALG00000005802,ENSGALG00000005102,ENSGALG00000045085,ENSGALG00000042664,…
TF	Factor: C-Myc; motif: NGCCACGTGNN	TF:M07601	0.000966	3.01481	6195	365	133	24356	ENSGALG00000041932,ENSGALG00000003193,ENSGALG00000036189,ENSGALG00000012061,ENSGALG00000027712,ENSGALG00000001835,ENSGALG00000054562,ENSGALG00000036258,ENSGALG00000001863,ENSGALG00000001882,ENSGALG00000039385,ENSGALG00000039978,ENSGALG00000007666,ENSGALG00000007349,ENSGALG00000000731,ENSGALG00000026276,ENSGALG00000030886,ENSGALG00000005802,ENSGALG00000005102,ENSGALG00000045085,ENSGALG00000042664,…
TF	Factor: myogenin; motif: CRSCTGTTBNNTTTGGCACGSNGCCARCH	TF:M00056	0.00104	2.98306	10208	365	197	24356	ENSGALG00000011349,ENSGALG00000052592,ENSGALG00000011347,ENSGALG00000002186,ENSGALG00000015384,ENSGALG00000003193,ENSGALG00000000394,ENSGALG00000016400,ENSGALG00000012061,ENSGALG00000031205,ENSGALG00000039092,ENSGALG00000027712,ENSGALG00000006944,ENSGALG00000001835,ENSGALG00000003016,ENSGALG00000054562,ENSGALG00000037740,ENSGALG00000036258,ENSGALG00000004841,ENSGALG00000001863,ENSGALG00000001882,…
TF	Factor: myogenin; motif: CRSCTGTTBNNTTTGGCACGSNGCCARCH; match class: 0	TF:M00056_0	0.00104	2.98306	10208	365	197	24356	ENSGALG00000011349,ENSGALG00000052592,ENSGALG00000011347,ENSGALG00000002186,ENSGALG00000015384,ENSGALG00000003193,ENSGALG00000000394,ENSGALG00000016400,ENSGALG00000012061,ENSGALG00000031205,ENSGALG00000039092,ENSGALG00000027712,ENSGALG00000006944,ENSGALG00000001835,ENSGALG00000003016,ENSGALG00000054562,ENSGALG00000037740,ENSGALG00000036258,ENSGALG00000004841,ENSGALG00000001863,ENSGALG00000001882,…
TF	Factor: E2F-1; motif: TTTSGCGS	TF:M00431	0.00108	2.96458	4348	365	101	24356	ENSGALG00000011349,ENSGALG00000052592,ENSGALG00000011347,ENSGALG00000036189,ENSGALG00000006944,ENSGALG00000037740,ENSGALG00000007666,ENSGALG00000035052,ENSGALG00000025748,ENSGALG00000005802,ENSGALG00000015708,ENSGALG00000042664,ENSGALG00000035879,ENSGALG00000043727,ENSGALG00000012538,ENSGALG00000012545,ENSGALG00000048954,ENSGALG00000004860,ENSGALG00000049511,ENSGALG00000038748,ENSGALG00000007320,…
TF	Factor: E2F-1; motif: TTTSGCGS; match class: 0	TF:M00431_0	0.00108	2.96458	4348	365	101	24356	ENSGALG00000011349,ENSGALG00000052592,ENSGALG00000011347,ENSGALG00000036189,ENSGALG00000006944,ENSGALG00000037740,ENSGALG00000007666,ENSGALG00000035052,ENSGALG00000025748,ENSGALG00000005802,ENSGALG00000015708,ENSGALG00000042664,ENSGALG00000035879,ENSGALG00000043727,ENSGALG00000012538,ENSGALG00000012545,ENSGALG00000048954,ENSGALG00000004860,ENSGALG00000049511,ENSGALG00000038748,ENSGALG00000007320,…
TF	Factor: c-Myc:Max; motif: NNNNNNNCACGTGNNNNNNN; match class: 1	TF:M00615_1	0.00116	2.93608	6878	365	144	24356	ENSGALG00000041932,ENSGALG00000052592,ENSGALG00000003193,ENSGALG00000036189,ENSGALG00000012061,ENSGALG00000027712,ENSGALG00000001835,ENSGALG00000054562,ENSGALG00000036258,ENSGALG00000001863,ENSGALG00000001882,ENSGALG00000039385,ENSGALG00000039978,ENSGALG00000007666,ENSGALG00000007349,ENSGALG00000000731,ENSGALG00000026276,ENSGALG00000030886,ENSGALG00000005802,ENSGALG00000005102,ENSGALG00000045085,…
TF	Factor: c-Myc:Max; motif: NNNNNNNCACGTGNNNNNNN; match class: 0	TF:M00615_0	0.00116	2.93608	6878	365	144	24356	ENSGALG00000041932,ENSGALG00000052592,ENSGALG00000003193,ENSGALG00000036189,ENSGALG00000012061,ENSGALG00000027712,ENSGALG00000001835,ENSGALG00000054562,ENSGALG00000036258,ENSGALG00000001863,ENSGALG00000001882,ENSGALG00000039385,ENSGALG00000039978,ENSGALG00000007666,ENSGALG00000007349,ENSGALG00000000731,ENSGALG00000026276,ENSGALG00000030886,ENSGALG00000005802,ENSGALG00000005102,ENSGALG00000045085,…
TF	Factor: c-Myc:Max; motif: NNNNNNNCACGTGNNNNNNN	TF:M00615	0.00116	2.93608	6878	365	144	24356	ENSGALG00000041932,ENSGALG00000052592,ENSGALG00000003193,ENSGALG00000036189,ENSGALG00000012061,ENSGALG00000027712,ENSGALG00000001835,ENSGALG00000054562,ENSGALG00000036258,ENSGALG00000001863,ENSGALG00000001882,ENSGALG00000039385,ENSGALG00000039978,ENSGALG00000007666,ENSGALG00000007349,ENSGALG00000000731,ENSGALG00000026276,ENSGALG00000030886,ENSGALG00000005802,ENSGALG00000005102,ENSGALG00000045085,…
TF	Factor: E2F; motif: TTTSGCGSG	TF:M00918	0.0012	2.92197	3254	365	81	24356	ENSGALG00000011349,ENSGALG00000015384,ENSGALG00000003212,ENSGALG00000004841,ENSGALG00000007666,ENSGALG00000025748,ENSGALG00000005903,ENSGALG00000031657,ENSGALG00000042664,ENSGALG00000035879,ENSGALG00000012538,ENSGALG00000011680,ENSGALG00000040666,ENSGALG00000012545,ENSGALG00000004860,ENSGALG00000049511,ENSGALG00000038748,ENSGALG00000007320,ENSGALG00000023355,ENSGALG00000048064,ENSGALG00000008661,…
TF	Factor: E2F; motif: TTTSGCGSG; match class: 0	TF:M00918_0	0.0012	2.92197	3254	365	81	24356	ENSGALG00000011349,ENSGALG00000015384,ENSGALG00000003212,ENSGALG00000004841,ENSGALG00000007666,ENSGALG00000025748,ENSGALG00000005903,ENSGALG00000031657,ENSGALG00000042664,ENSGALG00000035879,ENSGALG00000012538,ENSGALG00000011680,ENSGALG00000040666,ENSGALG00000012545,ENSGALG00000004860,ENSGALG00000049511,ENSGALG00000038748,ENSGALG00000007320,ENSGALG00000023355,ENSGALG00000048064,ENSGALG00000008661,…
TF	Factor: Sp1; motif: GGGGCGGGGT	TF:M00008	0.00123	2.91162	6281	365	134	24356	ENSGALG00000041932,ENSGALG00000011347,ENSGALG00000000394,ENSGALG00000016400,ENSGALG00000027712,ENSGALG00000006944,ENSGALG00000003016,ENSGALG00000036258,ENSGALG00000004841,ENSGALG00000001882,ENSGALG00000020575,ENSGALG00000007666,ENSGALG00000000731,ENSGALG00000044354,ENSGALG00000040444,ENSGALG00000025748,ENSGALG00000005903,ENSGALG00000031657,ENSGALG00000005802,ENSGALG00000015708,ENSGALG00000042664,…
TF	Factor: Sp1; motif: GGGGCGGGGT; match class: 0	TF:M00008_0	0.00123	2.91162	6281	365	134	24356	ENSGALG00000041932,ENSGALG00000011347,ENSGALG00000000394,ENSGALG00000016400,ENSGALG00000027712,ENSGALG00000006944,ENSGALG00000003016,ENSGALG00000036258,ENSGALG00000004841,ENSGALG00000001882,ENSGALG00000020575,ENSGALG00000007666,ENSGALG00000000731,ENSGALG00000044354,ENSGALG00000040444,ENSGALG00000025748,ENSGALG00000005903,ENSGALG00000031657,ENSGALG00000005802,ENSGALG00000015708,ENSGALG00000042664,…
TF	Factor: NF-1; motif: TTGGCNN; match class: 0	TF:M07364_0	0.00124	2.90635	4816	365	109	24356	ENSGALG00000052592,ENSGALG00000011347,ENSGALG00000015384,ENSGALG00000000394,ENSGALG00000016400,ENSGALG00000012061,ENSGALG00000039092,ENSGALG00000001835,ENSGALG00000036258,ENSGALG00000020575,ENSGALG00000007666,ENSGALG00000010050,ENSGALG00000035052,ENSGALG00000026276,ENSGALG00000040444,ENSGALG00000025748,ENSGALG00000030886,ENSGALG00000048396,ENSGALG00000005802,ENSGALG00000012541,ENSGALG00000035879,…
TF	Factor: NF-1; motif: TTGGCNN	TF:M07364	0.00124	2.90635	4816	365	109	24356	ENSGALG00000052592,ENSGALG00000011347,ENSGALG00000015384,ENSGALG00000000394,ENSGALG00000016400,ENSGALG00000012061,ENSGALG00000039092,ENSGALG00000001835,ENSGALG00000036258,ENSGALG00000020575,ENSGALG00000007666,ENSGALG00000010050,ENSGALG00000035052,ENSGALG00000026276,ENSGALG00000040444,ENSGALG00000025748,ENSGALG00000030886,ENSGALG00000048396,ENSGALG00000005802,ENSGALG00000012541,ENSGALG00000035879,…
TF	Factor: c-Myc; motif: CACGTGGC	TF:M03867	0.00136	2.86661	6533	365	138	24356	ENSGALG00000052592,ENSGALG00000011347,ENSGALG00000003193,ENSGALG00000000394,ENSGALG00000036189,ENSGALG00000027712,ENSGALG00000001835,ENSGALG00000054562,ENSGALG00000036258,ENSGALG00000004841,ENSGALG00000001863,ENSGALG00000039385,ENSGALG00000039978,ENSGALG00000007349,ENSGALG00000000731,ENSGALG00000026276,ENSGALG00000015419,ENSGALG00000025748,ENSGALG00000030886,ENSGALG00000048396,ENSGALG00000031657,…
TF	Factor: c-Myc; motif: CACGTGGC; match class: 0	TF:M03867_0	0.00136	2.86661	6533	365	138	24356	ENSGALG00000052592,ENSGALG00000011347,ENSGALG00000003193,ENSGALG00000000394,ENSGALG00000036189,ENSGALG00000027712,ENSGALG00000001835,ENSGALG00000054562,ENSGALG00000036258,ENSGALG00000004841,ENSGALG00000001863,ENSGALG00000039385,ENSGALG00000039978,ENSGALG00000007349,ENSGALG00000000731,ENSGALG00000026276,ENSGALG00000015419,ENSGALG00000025748,ENSGALG00000030886,ENSGALG00000048396,ENSGALG00000031657,…
TF	Factor: USF; motif: NCACGTGN; match class: 0	TF:M00217_0	0.00142	2.84754	4487	365	103	24356	ENSGALG00000003193,ENSGALG00000036189,ENSGALG00000027712,ENSGALG00000001835,ENSGALG00000054562,ENSGALG00000036258,ENSGALG00000001863,ENSGALG00000001882,ENSGALG00000039385,ENSGALG00000039978,ENSGALG00000007666,ENSGALG00000007349,ENSGALG00000026276,ENSGALG00000030886,ENSGALG00000005102,ENSGALG00000042664,ENSGALG00000023936,ENSGALG00000037286,ENSGALG00000043727,ENSGALG00000011799,ENSGALG00000000544,…
TF	Factor: USF; motif: NCACGTGN	TF:M00217	0.00142	2.84754	4487	365	103	24356	ENSGALG00000003193,ENSGALG00000036189,ENSGALG00000027712,ENSGALG00000001835,ENSGALG00000054562,ENSGALG00000036258,ENSGALG00000001863,ENSGALG00000001882,ENSGALG00000039385,ENSGALG00000039978,ENSGALG00000007666,ENSGALG00000007349,ENSGALG00000026276,ENSGALG00000030886,ENSGALG00000005102,ENSGALG00000042664,ENSGALG00000023936,ENSGALG00000037286,ENSGALG00000043727,ENSGALG00000011799,ENSGALG00000000544,…
TF	Factor: Sp1; motif: NGGGGCGGGGN; match class: 1	TF:M07395_1	0.00154	2.81317	4100	365	96	24356	ENSGALG00000003016,ENSGALG00000007666,ENSGALG00000025748,ENSGALG00000002086,ENSGALG00000031657,ENSGALG00000005802,ENSGALG00000015708,ENSGALG00000042664,ENSGALG00000023936,ENSGALG00000043727,ENSGALG00000012538,ENSGALG00000037675,ENSGALG00000010921,ENSGALG00000028478,ENSGALG00000004860,ENSGALG00000046427,ENSGALG00000002203,ENSGALG00000038748,ENSGALG00000048064,ENSGALG00000008661,ENSGALG00000045842,…
TF	Factor: E2F-1; motif: TTTSGCGCGMNR	TF:M00516	0.00185	2.73202	4230	365	98	24356	ENSGALG00000011349,ENSGALG00000052592,ENSGALG00000015384,ENSGALG00000036189,ENSGALG00000006944,ENSGALG00000037740,ENSGALG00000007666,ENSGALG00000025748,ENSGALG00000031657,ENSGALG00000005802,ENSGALG00000042664,ENSGALG00000023936,ENSGALG00000035879,ENSGALG00000043727,ENSGALG00000012538,ENSGALG00000011680,ENSGALG00000040666,ENSGALG00000012545,ENSGALG00000004860,ENSGALG00000049511,ENSGALG00000038748,…
TF	Factor: E2F-1; motif: TTTSGCGCGMNR; match class: 0	TF:M00516_0	0.00185	2.73202	4230	365	98	24356	ENSGALG00000011349,ENSGALG00000052592,ENSGALG00000015384,ENSGALG00000036189,ENSGALG00000006944,ENSGALG00000037740,ENSGALG00000007666,ENSGALG00000025748,ENSGALG00000031657,ENSGALG00000005802,ENSGALG00000042664,ENSGALG00000023936,ENSGALG00000035879,ENSGALG00000043727,ENSGALG00000012538,ENSGALG00000011680,ENSGALG00000040666,ENSGALG00000012545,ENSGALG00000004860,ENSGALG00000049511,ENSGALG00000038748,…
TF	Factor: AP2; motif: GCCYGSGGSN	TF:M08867	0.00192	2.71576	7737	365	157	24356	ENSGALG00000011349,ENSGALG00000041932,ENSGALG00000011347,ENSGALG00000003193,ENSGALG00000000394,ENSGALG00000016400,ENSGALG00000036189,ENSGALG00000012812,ENSGALG00000006944,ENSGALG00000001835,ENSGALG00000003016,ENSGALG00000036258,ENSGALG00000004841,ENSGALG00000039385,ENSGALG00000007666,ENSGALG00000026276,ENSGALG00000037802,ENSGALG00000015419,ENSGALG00000025748,ENSGALG00000002086,ENSGALG00000005903,…
TF	Factor: AP2; motif: GCCYGSGGSN; match class: 0	TF:M08867_0	0.00192	2.71576	7737	365	157	24356	ENSGALG00000011349,ENSGALG00000041932,ENSGALG00000011347,ENSGALG00000003193,ENSGALG00000000394,ENSGALG00000016400,ENSGALG00000036189,ENSGALG00000012812,ENSGALG00000006944,ENSGALG00000001835,ENSGALG00000003016,ENSGALG00000036258,ENSGALG00000004841,ENSGALG00000039385,ENSGALG00000007666,ENSGALG00000026276,ENSGALG00000037802,ENSGALG00000015419,ENSGALG00000025748,ENSGALG00000002086,ENSGALG00000005903,…
TF	Factor: Sp1; motif: NGGGGGCGGGGYN; match class: 1	TF:M00196_1	0.00194	2.71235	3622	365	87	24356	ENSGALG00000003016,ENSGALG00000025748,ENSGALG00000031657,ENSGALG00000005802,ENSGALG00000015708,ENSGALG00000042664,ENSGALG00000023936,ENSGALG00000043727,ENSGALG00000012538,ENSGALG00000028478,ENSGALG00000046427,ENSGALG00000048064,ENSGALG00000008661,ENSGALG00000045842,ENSGALG00000000280,ENSGALG00000028037,ENSGALG00000047313,ENSGALG00000034716,ENSGALG00000007191,ENSGALG00000051645,ENSGALG00000012850,…
TF	Factor: SREBP-2; motif: NNGYCACNNSMN	TF:M01177	0.00216	2.66508	6225	365	132	24356	ENSGALG00000011349,ENSGALG00000052592,ENSGALG00000011347,ENSGALG00000000911,ENSGALG00000002186,ENSGALG00000015384,ENSGALG00000000394,ENSGALG00000016400,ENSGALG00000012812,ENSGALG00000031205,ENSGALG00000039092,ENSGALG00000006944,ENSGALG00000003016,ENSGALG00000054562,ENSGALG00000037740,ENSGALG00000004841,ENSGALG00000039385,ENSGALG00000039978,ENSGALG00000048624,ENSGALG00000007349,ENSGALG00000035052,…
TF	Factor: SREBP-2; motif: NNGYCACNNSMN; match class: 0	TF:M01177_0	0.00216	2.66508	6225	365	132	24356	ENSGALG00000011349,ENSGALG00000052592,ENSGALG00000011347,ENSGALG00000000911,ENSGALG00000002186,ENSGALG00000015384,ENSGALG00000000394,ENSGALG00000016400,ENSGALG00000012812,ENSGALG00000031205,ENSGALG00000039092,ENSGALG00000006944,ENSGALG00000003016,ENSGALG00000054562,ENSGALG00000037740,ENSGALG00000004841,ENSGALG00000039385,ENSGALG00000039978,ENSGALG00000048624,ENSGALG00000007349,ENSGALG00000035052,…
TF	Factor: Sp3; motif: ASMCTTGGGSRGGG; match class: 1	TF:M00665_1	0.00265	2.57709	1477	365	45	24356	ENSGALG00000011349,ENSGALG00000011347,ENSGALG00000039978,ENSGALG00000048624,ENSGALG00000007666,ENSGALG00000026276,ENSGALG00000000544,ENSGALG00000050532,ENSGALG00000004860,ENSGALG00000017316,ENSGALG00000004066,ENSGALG00000015615,ENSGALG00000045436,ENSGALG00000040794,ENSGALG00000041790,ENSGALG00000023772,ENSGALG00000044519,ENSGALG00000034048,ENSGALG00000041949,ENSGALG00000054227,ENSGALG00000016105,…
TF	Factor: c-Myc; motif: KACCACGTGSYY	TF:M01154	0.00309	2.51001	5434	365	118	24356	ENSGALG00000041932,ENSGALG00000003193,ENSGALG00000036189,ENSGALG00000012061,ENSGALG00000027712,ENSGALG00000001835,ENSGALG00000054562,ENSGALG00000036258,ENSGALG00000001863,ENSGALG00000001882,ENSGALG00000039385,ENSGALG00000039978,ENSGALG00000007666,ENSGALG00000007349,ENSGALG00000026276,ENSGALG00000030886,ENSGALG00000005102,ENSGALG00000045085,ENSGALG00000042664,ENSGALG00000023936,ENSGALG00000037286,…
TF	Factor: c-Myc; motif: KACCACGTGSYY; match class: 0	TF:M01154_0	0.00309	2.51001	5434	365	118	24356	ENSGALG00000041932,ENSGALG00000003193,ENSGALG00000036189,ENSGALG00000012061,ENSGALG00000027712,ENSGALG00000001835,ENSGALG00000054562,ENSGALG00000036258,ENSGALG00000001863,ENSGALG00000001882,ENSGALG00000039385,ENSGALG00000039978,ENSGALG00000007666,ENSGALG00000007349,ENSGALG00000026276,ENSGALG00000030886,ENSGALG00000005102,ENSGALG00000045085,ENSGALG00000042664,ENSGALG00000023936,ENSGALG00000037286,…
TF	Factor: LBP-1; motif: CAGCTGS; match class: 1	TF:M00644_1	0.00318	2.49739	5496	365	119	24356	ENSGALG00000011349,ENSGALG00000041932,ENSGALG00000011347,ENSGALG00000002186,ENSGALG00000015384,ENSGALG00000003193,ENSGALG00000036189,ENSGALG00000012061,ENSGALG00000012812,ENSGALG00000006944,ENSGALG00000001835,ENSGALG00000054562,ENSGALG00000037740,ENSGALG00000039385,ENSGALG00000020575,ENSGALG00000007666,ENSGALG00000007349,ENSGALG00000035052,ENSGALG00000000731,ENSGALG00000044354,ENSGALG00000002086,…
TF	Factor: ER-alpha; motif: GNCNNNNTGACCYN	TF:M07283	0.00392	2.40619	1791	365	51	24356	ENSGALG00000004841,ENSGALG00000001863,ENSGALG00000039978,ENSGALG00000048624,ENSGALG00000000731,ENSGALG00000015419,ENSGALG00000002086,ENSGALG00000048396,ENSGALG00000005802,ENSGALG00000011680,ENSGALG00000029606,ENSGALG00000027742,ENSGALG00000037253,ENSGALG00000049511,ENSGALG00000026263,ENSGALG00000008661,ENSGALG00000000048,ENSGALG00000054733,ENSGALG00000003285,ENSGALG00000040794,ENSGALG00000034716,…
TF	Factor: ER-alpha; motif: GNCNNNNTGACCYN; match class: 0	TF:M07283_0	0.00392	2.40619	1791	365	51	24356	ENSGALG00000004841,ENSGALG00000001863,ENSGALG00000039978,ENSGALG00000048624,ENSGALG00000000731,ENSGALG00000015419,ENSGALG00000002086,ENSGALG00000048396,ENSGALG00000005802,ENSGALG00000011680,ENSGALG00000029606,ENSGALG00000027742,ENSGALG00000037253,ENSGALG00000049511,ENSGALG00000026263,ENSGALG00000008661,ENSGALG00000000048,ENSGALG00000054733,ENSGALG00000003285,ENSGALG00000040794,ENSGALG00000034716,…
TF	Factor: SMAD3; motif: CAGACAS; match class: 0	TF:M07429_0	0.00459	2.33801	6132	365	129	24356	ENSGALG00000011349,ENSGALG00000000911,ENSGALG00000002186,ENSGALG00000015384,ENSGALG00000016400,ENSGALG00000012061,ENSGALG00000027712,ENSGALG00000003016,ENSGALG00000003212,ENSGALG00000054562,ENSGALG00000037740,ENSGALG00000001882,ENSGALG00000010050,ENSGALG00000000731,ENSGALG00000044354,ENSGALG00000030886,ENSGALG00000005802,ENSGALG00000005102,ENSGALG00000045085,ENSGALG00000012541,ENSGALG00000047414,…
TF	Factor: SMAD3; motif: CAGACAS	TF:M07429	0.00459	2.33801	6132	365	129	24356	ENSGALG00000011349,ENSGALG00000000911,ENSGALG00000002186,ENSGALG00000015384,ENSGALG00000016400,ENSGALG00000012061,ENSGALG00000027712,ENSGALG00000003016,ENSGALG00000003212,ENSGALG00000054562,ENSGALG00000037740,ENSGALG00000001882,ENSGALG00000010050,ENSGALG00000000731,ENSGALG00000044354,ENSGALG00000030886,ENSGALG00000005802,ENSGALG00000005102,ENSGALG00000045085,ENSGALG00000012541,ENSGALG00000047414,…
TF	Factor: p53; motif: RGRCWWGYCYNGRCWWGYYY	TF:M01652	0.00672	2.17238	5521	365	118	24356	ENSGALG00000011349,ENSGALG00000052592,ENSGALG00000003193,ENSGALG00000016400,ENSGALG00000036189,ENSGALG00000006944,ENSGALG00000036258,ENSGALG00000001863,ENSGALG00000039385,ENSGALG00000039978,ENSGALG00000007666,ENSGALG00000007349,ENSGALG00000026276,ENSGALG00000037802,ENSGALG00000030886,ENSGALG00000005102,ENSGALG00000042664,ENSGALG00000029812,ENSGALG00000012538,ENSGALG00000003751,ENSGALG00000037675,…
TF	Factor: p53; motif: RGRCWWGYCYNGRCWWGYYY; match class: 0	TF:M01652_0	0.00672	2.17238	5521	365	118	24356	ENSGALG00000011349,ENSGALG00000052592,ENSGALG00000003193,ENSGALG00000016400,ENSGALG00000036189,ENSGALG00000006944,ENSGALG00000036258,ENSGALG00000001863,ENSGALG00000039385,ENSGALG00000039978,ENSGALG00000007666,ENSGALG00000007349,ENSGALG00000026276,ENSGALG00000037802,ENSGALG00000030886,ENSGALG00000005102,ENSGALG00000042664,ENSGALG00000029812,ENSGALG00000012538,ENSGALG00000003751,ENSGALG00000037675,…
TF	Factor: Sp1; motif: NNGGGGCGGGGNN; match class: 1	TF:M00932_1	0.00819	2.08677	3645	365	85	24356	ENSGALG00000011347,ENSGALG00000003016,ENSGALG00000025748,ENSGALG00000002086,ENSGALG00000031657,ENSGALG00000005802,ENSGALG00000015708,ENSGALG00000042664,ENSGALG00000023936,ENSGALG00000043727,ENSGALG00000012538,ENSGALG00000028478,ENSGALG00000046427,ENSGALG00000048064,ENSGALG00000008661,ENSGALG00000045842,ENSGALG00000000280,ENSGALG00000028037,ENSGALG00000047313,ENSGALG00000034716,ENSGALG00000007191,…
TF	Factor: MafA; motif: GGTCAGCAGH	TF:M03796	0.00836	2.07803	6445	365	133	24356	ENSGALG00000011349,ENSGALG00000052592,ENSGALG00000011347,ENSGALG00000000911,ENSGALG00000002186,ENSGALG00000003193,ENSGALG00000000394,ENSGALG00000012061,ENSGALG00000012812,ENSGALG00000039092,ENSGALG00000027712,ENSGALG00000006944,ENSGALG00000001835,ENSGALG00000004841,ENSGALG00000001882,ENSGALG00000039385,ENSGALG00000039978,ENSGALG00000048624,ENSGALG00000007349,ENSGALG00000000731,ENSGALG00000026276,…
TF	Factor: MafA; motif: GGTCAGCAGH; match class: 0	TF:M03796_0	0.00836	2.07803	6445	365	133	24356	ENSGALG00000011349,ENSGALG00000052592,ENSGALG00000011347,ENSGALG00000000911,ENSGALG00000002186,ENSGALG00000003193,ENSGALG00000000394,ENSGALG00000012061,ENSGALG00000012812,ENSGALG00000039092,ENSGALG00000027712,ENSGALG00000006944,ENSGALG00000001835,ENSGALG00000004841,ENSGALG00000001882,ENSGALG00000039385,ENSGALG00000039978,ENSGALG00000048624,ENSGALG00000007349,ENSGALG00000000731,ENSGALG00000026276,…
TF	Factor: c-Myc; motif: KACCACGTGSYY; match class: 1	TF:M01154_1	0.00915	2.03837	3936	365	90	24356	ENSGALG00000041932,ENSGALG00000003193,ENSGALG00000036189,ENSGALG00000012061,ENSGALG00000027712,ENSGALG00000001835,ENSGALG00000054562,ENSGALG00000036258,ENSGALG00000001863,ENSGALG00000001882,ENSGALG00000039385,ENSGALG00000039978,ENSGALG00000007666,ENSGALG00000026276,ENSGALG00000005102,ENSGALG00000042664,ENSGALG00000023936,ENSGALG00000037286,ENSGALG00000043727,ENSGALG00000000544,ENSGALG00000010921,…
TF	Factor: Smad1; motif: NGGCAGACN	TF:M03845	0.0131	1.88296	4029	365	91	24356	ENSGALG00000052592,ENSGALG00000002186,ENSGALG00000015384,ENSGALG00000003193,ENSGALG00000016400,ENSGALG00000036189,ENSGALG00000003016,ENSGALG00000054562,ENSGALG00000037740,ENSGALG00000036258,ENSGALG00000004841,ENSGALG00000001882,ENSGALG00000010050,ENSGALG00000000731,ENSGALG00000048396,ENSGALG00000045085,ENSGALG00000015708,ENSGALG00000029812,ENSGALG00000003751,ENSGALG00000011680,ENSGALG00000001028,…
TF	Factor: Smad1; motif: NGGCAGACN; match class: 0	TF:M03845_0	0.0131	1.88296	4029	365	91	24356	ENSGALG00000052592,ENSGALG00000002186,ENSGALG00000015384,ENSGALG00000003193,ENSGALG00000016400,ENSGALG00000036189,ENSGALG00000003016,ENSGALG00000054562,ENSGALG00000037740,ENSGALG00000036258,ENSGALG00000004841,ENSGALG00000001882,ENSGALG00000010050,ENSGALG00000000731,ENSGALG00000048396,ENSGALG00000045085,ENSGALG00000015708,ENSGALG00000029812,ENSGALG00000003751,ENSGALG00000011680,ENSGALG00000001028,…
TF	Factor: CP2; motif: NNNNCCAGNCNN; match class: 0	TF:M07602_0	0.0139	1.85757	7306	365	146	24356	ENSGALG00000011349,ENSGALG00000041932,ENSGALG00000011347,ENSGALG00000000911,ENSGALG00000015384,ENSGALG00000003193,ENSGALG00000012061,ENSGALG00000012812,ENSGALG00000039092,ENSGALG00000027712,ENSGALG00000006944,ENSGALG00000003016,ENSGALG00000003212,ENSGALG00000054562,ENSGALG00000037740,ENSGALG00000036258,ENSGALG00000004841,ENSGALG00000039385,ENSGALG00000020575,ENSGALG00000039978,ENSGALG00000007666,…
TF	Factor: CP2; motif: NNNNCCAGNCNN	TF:M07602	0.0139	1.85757	7306	365	146	24356	ENSGALG00000011349,ENSGALG00000041932,ENSGALG00000011347,ENSGALG00000000911,ENSGALG00000015384,ENSGALG00000003193,ENSGALG00000012061,ENSGALG00000012812,ENSGALG00000039092,ENSGALG00000027712,ENSGALG00000006944,ENSGALG00000003016,ENSGALG00000003212,ENSGALG00000054562,ENSGALG00000037740,ENSGALG00000036258,ENSGALG00000004841,ENSGALG00000039385,ENSGALG00000020575,ENSGALG00000039978,ENSGALG00000007666,…
TF	Factor: SREBP-2; motif: NTCACCYNNNN; match class: 1	TF:M03852_1	0.0144	1.84216	2395	365	61	24356	ENSGALG00000052592,ENSGALG00000003193,ENSGALG00000000394,ENSGALG00000039978,ENSGALG00000007666,ENSGALG00000000731,ENSGALG00000002086,ENSGALG00000030886,ENSGALG00000012541,ENSGALG00000043727,ENSGALG00000037675,ENSGALG00000048048,ENSGALG00000046427,ENSGALG00000038748,ENSGALG00000026263,ENSGALG00000048064,ENSGALG00000044404,ENSGALG00000028326,ENSGALG00000003285,ENSGALG00000028341,ENSGALG00000047313,…
TF	Factor: MafB; motif: GNTGAC; match class: 1	TF:M01227_1	0.0147	1.83243	5732	365	120	24356	ENSGALG00000052592,ENSGALG00000000394,ENSGALG00000016400,ENSGALG00000012812,ENSGALG00000003212,ENSGALG00000054562,ENSGALG00000004841,ENSGALG00000001863,ENSGALG00000039385,ENSGALG00000020575,ENSGALG00000039978,ENSGALG00000048624,ENSGALG00000007666,ENSGALG00000007349,ENSGALG00000000731,ENSGALG00000026276,ENSGALG00000015419,ENSGALG00000005903,ENSGALG00000030886,ENSGALG00000010926,ENSGALG00000048396,…
TF	Factor: E2F; motif: GGCGSG	TF:M00803	0.0147	1.83233	9270	365	177	24356	ENSGALG00000011349,ENSGALG00000052592,ENSGALG00000011347,ENSGALG00000015384,ENSGALG00000003193,ENSGALG00000016400,ENSGALG00000036189,ENSGALG00000006944,ENSGALG00000001835,ENSGALG00000054562,ENSGALG00000037740,ENSGALG00000036258,ENSGALG00000039385,ENSGALG00000020575,ENSGALG00000007666,ENSGALG00000026276,ENSGALG00000015419,ENSGALG00000002086,ENSGALG00000005802,ENSGALG00000005102,ENSGALG00000015708,…
TF	Factor: E2F; motif: GGCGSG; match class: 0	TF:M00803_0	0.0147	1.83233	9270	365	177	24356	ENSGALG00000011349,ENSGALG00000052592,ENSGALG00000011347,ENSGALG00000015384,ENSGALG00000003193,ENSGALG00000016400,ENSGALG00000036189,ENSGALG00000006944,ENSGALG00000001835,ENSGALG00000054562,ENSGALG00000037740,ENSGALG00000036258,ENSGALG00000039385,ENSGALG00000020575,ENSGALG00000007666,ENSGALG00000026276,ENSGALG00000015419,ENSGALG00000002086,ENSGALG00000005802,ENSGALG00000005102,ENSGALG00000015708,…
TF	Factor: MRF4; motif: CASCTGC	TF:M03831	0.0149	1.82569	7564	365	150	24356	ENSGALG00000011349,ENSGALG00000011347,ENSGALG00000000911,ENSGALG00000002186,ENSGALG00000016400,ENSGALG00000036189,ENSGALG00000012812,ENSGALG00000031205,ENSGALG00000006944,ENSGALG00000001835,ENSGALG00000037740,ENSGALG00000036258,ENSGALG00000004841,ENSGALG00000039385,ENSGALG00000048624,ENSGALG00000035052,ENSGALG00000044354,ENSGALG00000015419,ENSGALG00000025748,ENSGALG00000005903,ENSGALG00000030886,…
TF	Factor: MRF4; motif: CASCTGC; match class: 0	TF:M03831_0	0.0149	1.82569	7564	365	150	24356	ENSGALG00000011349,ENSGALG00000011347,ENSGALG00000000911,ENSGALG00000002186,ENSGALG00000016400,ENSGALG00000036189,ENSGALG00000012812,ENSGALG00000031205,ENSGALG00000006944,ENSGALG00000001835,ENSGALG00000037740,ENSGALG00000036258,ENSGALG00000004841,ENSGALG00000039385,ENSGALG00000048624,ENSGALG00000035052,ENSGALG00000044354,ENSGALG00000015419,ENSGALG00000025748,ENSGALG00000005903,ENSGALG00000030886,…
TF	Factor: SP1; motif: GGGGYGGGGNS; match class: 1	TF:M01303_1	0.0154	1.81286	2348	365	60	24356	ENSGALG00000031657,ENSGALG00000005802,ENSGALG00000015708,ENSGALG00000042664,ENSGALG00000012538,ENSGALG00000028478,ENSGALG00000046427,ENSGALG00000048064,ENSGALG00000008661,ENSGALG00000028037,ENSGALG00000047313,ENSGALG00000007191,ENSGALG00000051645,ENSGALG00000041790,ENSGALG00000030941,ENSGALG00000023772,ENSGALG00000016906,ENSGALG00000032915,ENSGALG00000009075,ENSGALG00000010671,ENSGALG00000054718,…
TF	Factor: E2F-1; motif: NKTSSCGC; match class: 0	TF:M00428_0	0.0161	1.79195	5505	365	116	24356	ENSGALG00000011349,ENSGALG00000052592,ENSGALG00000036189,ENSGALG00000006944,ENSGALG00000054562,ENSGALG00000037740,ENSGALG00000039385,ENSGALG00000007666,ENSGALG00000025748,ENSGALG00000005903,ENSGALG00000031657,ENSGALG00000005802,ENSGALG00000042664,ENSGALG00000035879,ENSGALG00000037286,ENSGALG00000043727,ENSGALG00000012538,ENSGALG00000003751,ENSGALG00000011680,ENSGALG00000012545,ENSGALG00000004860,…
TF	Factor: E2F-1; motif: NKTSSCGC	TF:M00428	0.0161	1.79195	5505	365	116	24356	ENSGALG00000011349,ENSGALG00000052592,ENSGALG00000036189,ENSGALG00000006944,ENSGALG00000054562,ENSGALG00000037740,ENSGALG00000039385,ENSGALG00000007666,ENSGALG00000025748,ENSGALG00000005903,ENSGALG00000031657,ENSGALG00000005802,ENSGALG00000042664,ENSGALG00000035879,ENSGALG00000037286,ENSGALG00000043727,ENSGALG00000012538,ENSGALG00000003751,ENSGALG00000011680,ENSGALG00000012545,ENSGALG00000004860,…
TF	Factor: C-Myc; motif: NGCCACGTGNN; match class: 1	TF:M07601_1	0.0169	1.77224	4284	365	95	24356	ENSGALG00000041932,ENSGALG00000003193,ENSGALG00000036189,ENSGALG00000012061,ENSGALG00000027712,ENSGALG00000001835,ENSGALG00000054562,ENSGALG00000001863,ENSGALG00000001882,ENSGALG00000039978,ENSGALG00000000731,ENSGALG00000026276,ENSGALG00000030886,ENSGALG00000005802,ENSGALG00000005102,ENSGALG00000045085,ENSGALG00000042664,ENSGALG00000023936,ENSGALG00000037286,ENSGALG00000043727,ENSGALG00000000544,…
TF	Factor: MaFA; motif: TCTGCTGASCNN; match class: 0	TF:M07325_0	0.0185	1.73382	4756	365	103	24356	ENSGALG00000011349,ENSGALG00000011347,ENSGALG00000002186,ENSGALG00000003193,ENSGALG00000000394,ENSGALG00000012061,ENSGALG00000039092,ENSGALG00000006944,ENSGALG00000004841,ENSGALG00000001882,ENSGALG00000039385,ENSGALG00000039978,ENSGALG00000000731,ENSGALG00000026276,ENSGALG00000037802,ENSGALG00000025748,ENSGALG00000002086,ENSGALG00000005903,ENSGALG00000030886,ENSGALG00000045085,ENSGALG00000037286,…
TF	Factor: MaFA; motif: TCTGCTGASCNN	TF:M07325	0.0185	1.73382	4756	365	103	24356	ENSGALG00000011349,ENSGALG00000011347,ENSGALG00000002186,ENSGALG00000003193,ENSGALG00000000394,ENSGALG00000012061,ENSGALG00000039092,ENSGALG00000006944,ENSGALG00000004841,ENSGALG00000001882,ENSGALG00000039385,ENSGALG00000039978,ENSGALG00000000731,ENSGALG00000026276,ENSGALG00000037802,ENSGALG00000025748,ENSGALG00000002086,ENSGALG00000005903,ENSGALG00000030886,ENSGALG00000045085,ENSGALG00000037286,…
TF	Factor: E2F; motif: TTTSGCGC; match class: 0	TF:M00050_0	0.0192	1.71753	4586	365	100	24356	ENSGALG00000011349,ENSGALG00000015384,ENSGALG00000036189,ENSGALG00000037740,ENSGALG00000004841,ENSGALG00000001882,ENSGALG00000048624,ENSGALG00000007666,ENSGALG00000035052,ENSGALG00000025748,ENSGALG00000005903,ENSGALG00000031657,ENSGALG00000042664,ENSGALG00000012538,ENSGALG00000037675,ENSGALG00000000544,ENSGALG00000011680,ENSGALG00000040666,ENSGALG00000001028,ENSGALG00000048954,ENSGALG00000004860,…
TF	Factor: E2F; motif: TTTSGCGC	TF:M00050	0.0192	1.71753	4586	365	100	24356	ENSGALG00000011349,ENSGALG00000015384,ENSGALG00000036189,ENSGALG00000037740,ENSGALG00000004841,ENSGALG00000001882,ENSGALG00000048624,ENSGALG00000007666,ENSGALG00000035052,ENSGALG00000025748,ENSGALG00000005903,ENSGALG00000031657,ENSGALG00000042664,ENSGALG00000012538,ENSGALG00000037675,ENSGALG00000000544,ENSGALG00000011680,ENSGALG00000040666,ENSGALG00000001028,ENSGALG00000048954,ENSGALG00000004860,…
TF	Factor: c-Rel; motif: NGGGAATYTCCN	TF:M03545	0.0192	1.71563	3450	365	80	24356	ENSGALG00000011349,ENSGALG00000041932,ENSGALG00000002186,ENSGALG00000003193,ENSGALG00000012061,ENSGALG00000031205,ENSGALG00000006944,ENSGALG00000001835,ENSGALG00000003212,ENSGALG00000001863,ENSGALG00000001882,ENSGALG00000007666,ENSGALG00000035052,ENSGALG00000026276,ENSGALG00000015419,ENSGALG00000048396,ENSGALG00000031657,ENSGALG00000005802,ENSGALG00000012541,ENSGALG00000029812,ENSGALG00000043727,…
TF	Factor: c-Rel; motif: NGGGAATYTCCN; match class: 0	TF:M03545_0	0.0192	1.71563	3450	365	80	24356	ENSGALG00000011349,ENSGALG00000041932,ENSGALG00000002186,ENSGALG00000003193,ENSGALG00000012061,ENSGALG00000031205,ENSGALG00000006944,ENSGALG00000001835,ENSGALG00000003212,ENSGALG00000001863,ENSGALG00000001882,ENSGALG00000007666,ENSGALG00000035052,ENSGALG00000026276,ENSGALG00000015419,ENSGALG00000048396,ENSGALG00000031657,ENSGALG00000005802,ENSGALG00000012541,ENSGALG00000029812,ENSGALG00000043727,…
TF	Factor: Pax-3; motif: NNNNNNCGTCACGSTYNNNNN; match class: 1	TF:M00327_1	0.0196	1.70758	7043	365	141	24356	ENSGALG00000052592,ENSGALG00000016400,ENSGALG00000036189,ENSGALG00000006944,ENSGALG00000001835,ENSGALG00000003212,ENSGALG00000054562,ENSGALG00000037740,ENSGALG00000004841,ENSGALG00000001863,ENSGALG00000039385,ENSGALG00000007666,ENSGALG00000010050,ENSGALG00000026276,ENSGALG00000015419,ENSGALG00000025748,ENSGALG00000002086,ENSGALG00000005903,ENSGALG00000031657,ENSGALG00000023936,ENSGALG00000035879,…
TF	Factor: Pax-3; motif: TCGTCACRCTTHM; match class: 0	TF:M00360_0	0.0204	1.6902	10619	365	197	24356	ENSGALG00000011349,ENSGALG00000041932,ENSGALG00000052592,ENSGALG00000000911,ENSGALG00000002186,ENSGALG00000015384,ENSGALG00000003193,ENSGALG00000000394,ENSGALG00000016400,ENSGALG00000036189,ENSGALG00000012061,ENSGALG00000031205,ENSGALG00000001835,ENSGALG00000003212,ENSGALG00000054562,ENSGALG00000036258,ENSGALG00000004841,ENSGALG00000039385,ENSGALG00000048624,ENSGALG00000035052,ENSGALG00000000731,…
TF	Factor: Pax-3; motif: TCGTCACRCTTHM	TF:M00360	0.0204	1.6902	10619	365	197	24356	ENSGALG00000011349,ENSGALG00000041932,ENSGALG00000052592,ENSGALG00000000911,ENSGALG00000002186,ENSGALG00000015384,ENSGALG00000003193,ENSGALG00000000394,ENSGALG00000016400,ENSGALG00000036189,ENSGALG00000012061,ENSGALG00000031205,ENSGALG00000001835,ENSGALG00000003212,ENSGALG00000054562,ENSGALG00000036258,ENSGALG00000004841,ENSGALG00000039385,ENSGALG00000048624,ENSGALG00000035052,ENSGALG00000000731,…
TF	Factor: Sp1; motif: CCCCGCCCCN; match class: 1	TF:M00933_1	0.0214	1.67011	3019	365	72	24356	ENSGALG00000027712,ENSGALG00000003016,ENSGALG00000007666,ENSGALG00000025748,ENSGALG00000005802,ENSGALG00000015708,ENSGALG00000042664,ENSGALG00000043727,ENSGALG00000012538,ENSGALG00000028478,ENSGALG00000046427,ENSGALG00000005790,ENSGALG00000038748,ENSGALG00000048064,ENSGALG00000008661,ENSGALG00000045842,ENSGALG00000000280,ENSGALG00000028037,ENSGALG00000047313,ENSGALG00000034716,ENSGALG00000007191,…
TF	Factor: AP-1; motif: NTGACTCAN	TF:M00925	0.023	1.63909	2016	365	53	24356	ENSGALG00000016400,ENSGALG00000001882,ENSGALG00000048624,ENSGALG00000015419,ENSGALG00000010926,ENSGALG00000005802,ENSGALG00000045085,ENSGALG00000047414,ENSGALG00000000544,ENSGALG00000029606,ENSGALG00000030888,ENSGALG00000012545,ENSGALG00000015877,ENSGALG00000005790,ENSGALG00000038748,ENSGALG00000001021,ENSGALG00000045842,ENSGALG00000001445,ENSGALG00000017272,ENSGALG00000028326,ENSGALG00000046412,…
TF	Factor: AP-1; motif: NTGACTCAN; match class: 0	TF:M00925_0	0.023	1.63909	2016	365	53	24356	ENSGALG00000016400,ENSGALG00000001882,ENSGALG00000048624,ENSGALG00000015419,ENSGALG00000010926,ENSGALG00000005802,ENSGALG00000045085,ENSGALG00000047414,ENSGALG00000000544,ENSGALG00000029606,ENSGALG00000030888,ENSGALG00000012545,ENSGALG00000015877,ENSGALG00000005790,ENSGALG00000038748,ENSGALG00000001021,ENSGALG00000045842,ENSGALG00000001445,ENSGALG00000017272,ENSGALG00000028326,ENSGALG00000046412,…
TF	Factor: c-Myc; motif: RACCACGTGCTC; match class: 1	TF:M01145_1	0.0233	1.63186	3637	365	83	24356	ENSGALG00000041932,ENSGALG00000003193,ENSGALG00000036189,ENSGALG00000012061,ENSGALG00000027712,ENSGALG00000001835,ENSGALG00000054562,ENSGALG00000001863,ENSGALG00000001882,ENSGALG00000039385,ENSGALG00000007666,ENSGALG00000026276,ENSGALG00000005802,ENSGALG00000005102,ENSGALG00000045085,ENSGALG00000042664,ENSGALG00000023936,ENSGALG00000037286,ENSGALG00000043727,ENSGALG00000000544,ENSGALG00000010921,…
TF	Factor: Sp1; motif: GGGGCGGGGC; match class: 1	TF:M00931_1	0.0329	1.48244	3729	365	84	24356	ENSGALG00000011347,ENSGALG00000003016,ENSGALG00000007666,ENSGALG00000025748,ENSGALG00000002086,ENSGALG00000031657,ENSGALG00000005802,ENSGALG00000015708,ENSGALG00000042664,ENSGALG00000023936,ENSGALG00000043727,ENSGALG00000012538,ENSGALG00000028478,ENSGALG00000046427,ENSGALG00000002203,ENSGALG00000048064,ENSGALG00000008661,ENSGALG00000045842,ENSGALG00000000280,ENSGALG00000028037,ENSGALG00000047313,…
TF	Factor: N-Myc; motif: NNCCACGTGNNN; match class: 0	TF:M00055_0	0.0343	1.46511	4536	365	98	24356	ENSGALG00000003193,ENSGALG00000036189,ENSGALG00000027712,ENSGALG00000001835,ENSGALG00000054562,ENSGALG00000036258,ENSGALG00000001863,ENSGALG00000039385,ENSGALG00000039978,ENSGALG00000007349,ENSGALG00000026276,ENSGALG00000030886,ENSGALG00000042664,ENSGALG00000023936,ENSGALG00000037286,ENSGALG00000043727,ENSGALG00000000544,ENSGALG00000010921,ENSGALG00000033033,ENSGALG00000001028,ENSGALG00000027742,…
TF	Factor: N-Myc; motif: NNCCACGTGNNN	TF:M00055	0.0343	1.46511	4536	365	98	24356	ENSGALG00000003193,ENSGALG00000036189,ENSGALG00000027712,ENSGALG00000001835,ENSGALG00000054562,ENSGALG00000036258,ENSGALG00000001863,ENSGALG00000039385,ENSGALG00000039978,ENSGALG00000007349,ENSGALG00000026276,ENSGALG00000030886,ENSGALG00000042664,ENSGALG00000023936,ENSGALG00000037286,ENSGALG00000043727,ENSGALG00000000544,ENSGALG00000010921,ENSGALG00000033033,ENSGALG00000001028,ENSGALG00000027742,…
TF	Factor: NF-E2; motif: TGCTGAGTCAY	TF:M00037	0.0355	1.45001	5542	365	115	24356	ENSGALG00000011347,ENSGALG00000002186,ENSGALG00000003193,ENSGALG00000027712,ENSGALG00000003212,ENSGALG00000048624,ENSGALG00000010050,ENSGALG00000035052,ENSGALG00000000731,ENSGALG00000026276,ENSGALG00000037802,ENSGALG00000010926,ENSGALG00000045085,ENSGALG00000023936,ENSGALG00000012541,ENSGALG00000047414,ENSGALG00000011799,ENSGALG00000000544,ENSGALG00000010921,ENSGALG00000033033,ENSGALG00000029606,…
TF	Factor: NF-E2; motif: TGCTGAGTCAY; match class: 0	TF:M00037_0	0.0355	1.45001	5542	365	115	24356	ENSGALG00000011347,ENSGALG00000002186,ENSGALG00000003193,ENSGALG00000027712,ENSGALG00000003212,ENSGALG00000048624,ENSGALG00000010050,ENSGALG00000035052,ENSGALG00000000731,ENSGALG00000026276,ENSGALG00000037802,ENSGALG00000010926,ENSGALG00000045085,ENSGALG00000023936,ENSGALG00000012541,ENSGALG00000047414,ENSGALG00000011799,ENSGALG00000000544,ENSGALG00000010921,ENSGALG00000033033,ENSGALG00000029606,…
TF	Factor: USF; motif: NNRYCACGTGRYNN	TF:M00121	0.0401	1.39695	2428	365	60	24356	ENSGALG00000036189,ENSGALG00000012061,ENSGALG00000027712,ENSGALG00000001835,ENSGALG00000054562,ENSGALG00000001863,ENSGALG00000001882,ENSGALG00000026276,ENSGALG00000045085,ENSGALG00000042664,ENSGALG00000023936,ENSGALG00000010921,ENSGALG00000033033,ENSGALG00000001028,ENSGALG00000027742,ENSGALG00000050532,ENSGALG00000017316,ENSGALG00000038748,ENSGALG00000001021,ENSGALG00000023355,ENSGALG00000044404,…
TF	Factor: USF; motif: NNRYCACGTGRYNN; match class: 0	TF:M00121_0	0.0401	1.39695	2428	365	60	24356	ENSGALG00000036189,ENSGALG00000012061,ENSGALG00000027712,ENSGALG00000001835,ENSGALG00000054562,ENSGALG00000001863,ENSGALG00000001882,ENSGALG00000026276,ENSGALG00000045085,ENSGALG00000042664,ENSGALG00000023936,ENSGALG00000010921,ENSGALG00000033033,ENSGALG00000001028,ENSGALG00000027742,ENSGALG00000050532,ENSGALG00000017316,ENSGALG00000038748,ENSGALG00000001021,ENSGALG00000023355,ENSGALG00000044404,…
TF	Factor: USF; motif: NNRYCACGTGRYNN; match class: 1	TF:M00121_1	0.0401	1.39695	2428	365	60	24356	ENSGALG00000036189,ENSGALG00000012061,ENSGALG00000027712,ENSGALG00000001835,ENSGALG00000054562,ENSGALG00000001863,ENSGALG00000001882,ENSGALG00000026276,ENSGALG00000045085,ENSGALG00000042664,ENSGALG00000023936,ENSGALG00000010921,ENSGALG00000033033,ENSGALG00000001028,ENSGALG00000027742,ENSGALG00000050532,ENSGALG00000017316,ENSGALG00000038748,ENSGALG00000001021,ENSGALG00000023355,ENSGALG00000044404,…
TF	Factor: E2F1; motif: NNNNNGCGSSAAAN	TF:M08874	0.0436	1.36055	4564	365	98	24356	ENSGALG00000041932,ENSGALG00000011347,ENSGALG00000000911,ENSGALG00000015384,ENSGALG00000003193,ENSGALG00000036189,ENSGALG00000006944,ENSGALG00000037740,ENSGALG00000035052,ENSGALG00000026276,ENSGALG00000031657,ENSGALG00000043727,ENSGALG00000012538,ENSGALG00000037675,ENSGALG00000001028,ENSGALG00000048954,ENSGALG00000004860,ENSGALG00000002203,ENSGALG00000038748,ENSGALG00000007320,ENSGALG00000015615,…
TF	Factor: E2F1; motif: NNNNNGCGSSAAAN; match class: 0	TF:M08874_0	0.0436	1.36055	4564	365	98	24356	ENSGALG00000041932,ENSGALG00000011347,ENSGALG00000000911,ENSGALG00000015384,ENSGALG00000003193,ENSGALG00000036189,ENSGALG00000006944,ENSGALG00000037740,ENSGALG00000035052,ENSGALG00000026276,ENSGALG00000031657,ENSGALG00000043727,ENSGALG00000012538,ENSGALG00000037675,ENSGALG00000001028,ENSGALG00000048954,ENSGALG00000004860,ENSGALG00000002203,ENSGALG00000038748,ENSGALG00000007320,ENSGALG00000015615,…
TF	Factor: NF-E4; motif: CHCCCTCKCCWG; match class: 0	TF:M02105_0	0.0488	1.31116	1318	365	38	24356	ENSGALG00000027712,ENSGALG00000004841,ENSGALG00000010050,ENSGALG00000048396,ENSGALG00000005802,ENSGALG00000015708,ENSGALG00000016173,ENSGALG00000004860,ENSGALG00000038748,ENSGALG00000026263,ENSGALG00000002987,ENSGALG00000000280,ENSGALG00000003285,ENSGALG00000034716,ENSGALG00000012850,ENSGALG00000006856,ENSGALG00000023772,ENSGALG00000012721,ENSGALG00000004738,ENSGALG00000033790,ENSGALG00000008780,…
TF	Factor: NF-E4; motif: CHCCCTCKCCWG	TF:M02105	0.0488	1.31116	1318	365	38	24356	ENSGALG00000027712,ENSGALG00000004841,ENSGALG00000010050,ENSGALG00000048396,ENSGALG00000005802,ENSGALG00000015708,ENSGALG00000016173,ENSGALG00000004860,ENSGALG00000038748,ENSGALG00000026263,ENSGALG00000002987,ENSGALG00000000280,ENSGALG00000003285,ENSGALG00000034716,ENSGALG00000012850,ENSGALG00000006856,ENSGALG00000023772,ENSGALG00000012721,ENSGALG00000004738,ENSGALG00000033790,ENSGALG00000008780,…

## Sheet: T3- NFKB 
Genes
	Regulators
Target	NFKB1	TNF	MAP2K1	THRA	CREBBP	RELA	RARA	CTNNB1	FOXO1	HDAC1	RXRA
AICDA	Inhibited	Inhibited						Affected	Inhibited
ANGPT2		Activated							Affected	Affected
AOC3		Inhibited						Affected
APOA1		Inhibited		Inhibited			Affected			Activated	Activated
ATP6V0A4							Inhibited
BLVRA		Activated				Activated
CALR		Activated
CBLN1								Affected
CCN1	Affected	Activated	Affected		Affected			Affected
CCNE2								Activated		Affected
CDC6					Affected					Affected
CELSR1								Affected
CIRBP				Inhibited
COLEC12											Activated
CYTIP		Activated
CYYR1		Activated
DCX					Affected				Affected
ECH1		Activated
EDN3								Affected
EPHA5								Activated
FABP6	Affected					Affected					Activated
FGF18		Activated						Activated	Inhibited
FGF9								Affected
FGFR3				Activated	Activated
FLT4		Inhibited							Inhibited
FOS	Activated	Activated	Activated	Affected	Activated	Activated	Affected	Activated	Activated	Affected	Inhibited
HGF		Inhibited
IFIT5		Activated
IHH								Affected
IL20	Affected	Activated				Affected
ITGA4		Inhibited					Affected	Affected
KRT15		Activated				Activated	Affected			Inhibited
Madcam1	Affected	Activated				Affected
MB									Inhibited
MMP7	Inhibited	Inhibited		Affected		Inhibited		Inhibited
MYH2			Affected	Affected
NDRG1					Affected
NR4A2	Affected	Activated			Affected	Activated
PAFAH2		Inhibited
PENK		Activated		Inhibited			Activated
POSTN		Inhibited
PTGDS						Affected					Affected
RASD1		Inhibited					Affected
RSAD2					Affected		Inhibited
S1PR3		Inhibited							Activated
SAMD4A		Activated
SEMA3C		Activated						Affected
SLC5A5		Inhibited
SNCG		Inhibited
SPRY2									Activated
STAC		Activated
STAR		Inhibited	Activated		Affected	Inhibited					Affected
TGM2		Inhibited	Inhibited			Inhibited		Affected		Inhibited
TK1	Inhibited	Inhibited	Affected	Activated							Activated
TNFRSF18	Affected	Activated						Inhibited
TNFSF10	Affected	Inhibited	Activated		Affected			Affected	Inhibited
TP53I3		Inhibited
TULP4					Affected
UCP3		Inhibited					Affected			Inhibited	Affected

## Sheet: T4- VEGF
Genes	Regulators
Target	VEGFA	FGF2	EDN1	Mapk	FOXO1	FOXO3	CTNNB1	THRB
ACHE	Activated							Affected
CELSR1							Affected
MYOCD						Inhibited
CCN1	Activated	Activated	Activated			Affected	Affected
PENK		Activated						Affected
S1PR3					Activated	Activated
NDRG1						Inhibited
SPRY2		Inhibited			Activated
UCP3								Affected
FGF18					Inhibited		Activated
EDN3			Inhibited				Affected
FOS	Activated	Activated	Activated	Activated	Activated	Activated	Activated	Inhibited
MB					Inhibited
SNCG	Activated			Affected
PTGDS								Inhibited
SEMA3C							Affected
EPHA5							Activated
ST3GAL4		Inhibited
VWF		Affected	Activated
CDC6						Affected
NR4A2	Activated	Activated
FGFR3		Activated						Inhibited
CCNE2						Affected	Activated
ANGPT2	Activated	Activated			Affected	Affected
FLT4	Activated		Activated		Inhibited	Inhibited
IHH							Affected
AICDA					Inhibited		Affected
STAR		Inhibited
MMP7			Inhibited	Inhibited			Inhibited	Affected
DCX					Affected
TNFSF10		Affected			Inhibited	Inhibited	Affected	Affected
APOA1				Inhibited				Affected
ITGA4	Inhibited	Inhibited		Inhibited			Affected
AOC3							Affected
TNFRSF18							Inhibited
HGF		Inhibited		Inhibited
CBLN1							Affected
TGM2			Inhibited				Affected
FGF9							Affected

## Sheet: T5-TP53
Genes in dataset	Prediction (based on measurement direction)	Expr Log Ratio	Findings
TNFRSF18	Activated	3.3	Upregulates (3)
SEMA3C	Affected	3.1	Regulates (2)
PTGDS	Inhibited	2.8	Downregulates (2)
MB	Affected	2.6	Regulates (1)
COL14A1	Inhibited	2.4	Downregulates (3)
UCP3	Affected	2.1	Regulates (2)
CELSR1	Activated	2	Upregulates (1)
MYOCD	Inhibited	2	Downregulates (1)
CCN1	Affected	1.8	Regulates (2)
FOS	Inhibited	1.4	Downregulates (7)
CCNE2	Inhibited	1.4	Downregulates (1)
CDC6	Inhibited	1.3	Downregulates (2)
PPM1A	Activated	1.1	Upregulates (4)
HSPB7	Activated	1.1	Upregulates (1)
PFKM	Activated	-1.2	Downregulates (2)
FKBP1B	Inhibited	-1.3	Upregulates (1)
NDRG1	Inhibited	-1.6	Upregulates (5)
ECH1	Inhibited	-1.6	Upregulates (1)
TULP4	Affected	-1.6	Regulates (1)
TGM2	Inhibited	-1.6	Upregulates (1)
HGF	Inhibited	-1.8	Upregulates (1)
HIC1	Inhibited	-2.3	Upregulates (2)
POSTN	Inhibited	-2.4	Upregulates (5)
TNFSF10	Inhibited	-2.4	Upregulates (3)
TP53I3	Inhibited	-2.5	Upregulates (72)
KRT15	Inhibited	-3.2	Upregulates (2)
APOA1	Activated	-4.4	Downregulates (1)

## Sheet: T6- E2F1
From Molecule(s)	Relationship Type	To Molecule(s)
E2F1	activation	E2F1
E2F1	expression	CALR
E2F1	expression	CCNE2
E2F1	expression	CDC6
E2F1	expression	E2F1
E2F1	expression	FGFR3
E2F1	expression	FOS
E2F1	expression	MYH2
E2F1	expression	SERPINF2
E2F1	expression	TK1
E2F1	molecular cleavage	E2F1
E2F1	phosphorylation	E2F1
E2F1	protein-DNA interactions	ANGPT2
E2F1	protein-DNA interactions	CDC6
E2F1	protein-DNA interactions	E2F1
E2F1	protein-DNA interactions	TK1
E2F1	regulation of binding	E2F1
E2F1	transcription	ANGPT2
E2F1	transcription	CDC6
E2F1	transcription	E2F1
E2F1	transcription	TK1
E2F1	ubiquitination	E2F1

## Sheet: T7- Master regulator
Supplementary Table S7 : Paths through which master regulator ASCl1 can affect ovarian cancer
Paths	Master regulator	Node1	Node 2	Scored entity	Effect	direction
1	ASCL1	THRB	CSF2	Ovarian cancer	Decreases	Upstream
2	ASCL2	THRB	IL3	Ovarian cancer	Decreases	Upstream
3	ASCL3	POU4F2	BRCA1	Ovarian cancer	Decreases	Upstream
4	ASCL4	KCNIP2	IFNG	Ovarian cancer	Decreases	Upstream
5	ASCL5	FOXM1	Gsk3	Ovarian cancer	Decreases	Upstream
6	ASCL6	NPY	FAS	Ovarian cancer	Decreases	Upstream
Detailed association between molecules
From molecule(s)	Relationship type	To molecule
ASCL1	expression	DCX
ASCL1	expression	FOXM1
ASCL1	expression	HEY2
ASCL1	expression	KCNIP2
ASCL1	expression	POU4F2
ASCL1	expression	SEMA6B
ASCL1	expression	THRB
ASCL1	inhibition	YAP1
BRAC1	causation	ovarian cancer
CSF2	causation	ovarian cancer
FOXM1	activation	Gsk3
Gsk3	causation	Ovarian cancer
POU4F2	transcription	BRCA1
THRB	expression	CSF2
YAP1	expression	CCN1
YAP1	expression	FOS
YAP1	expression	TK1

## Sheet: T8-Top diseases & gene network
Supplementary Table S8a: Top 5 diseases and function predicted to be activated and inhibited
Diseases or Functions Annotation (Activated)	p-value	Activation z-score	# Molecules
Growth of tumor	0.000104	3.159	28
Infiltration by neutrophils	0.00121	2.63	8
Growth of malignant tumor	0.00405	2.542	13
Proliferation of tumor cells	0.00498	2.312	13
Cellular infiltration by granulocytes	0.000424	2.155	10
Cell movement	2.56e-05	1.994	57
Diseases or Functions Annotation (Inhibited)	p-value	Activation z-score	# Molecules
Failure of heart	0.00228	-1.964	10
Synthesis of nitric oxide	0.00224	-1.82	10
Tumorigenesis of epithelial neoplasm	7.97e-05	-1.691	124
Extra intestinal functional disorder	0.000194	-1.633	15
Morbidity or mortality	0.000958	-1.61	53
Supplementary Table S8b: Top 5 gene networks.
Network ID	Score	Focus Molecules	Top Diseases and Functions
1	33	19	Cellular Development, Connective Tissue Development and Function, Tissue Development
2	33	19	Digestive System Development and Function, Hereditary Disorder, Lipid Metabolism
3	33	19	Hereditary Disorder, Metabolic Disease, Organismal Injury and Abnormalities
4	30	18	Cardiac Fibrosis, Cardiovascular Disease, Neurological Disease
5	28	17	Cellular Function and Maintenance, Cellular Growth and Proliferation, Hematological System Development and Function
